# Supplementary material for: Beyond BMI: A Systematic Review and Meta-Analysis of mHealth Interventions for Pediatric Obesity Management
Source: Nutrients. 2026 May 9;18(10):1511. doi: 10.3390/nu18101511 (PMC13209689; doi:10.3390/nu18101511)
Supplement: Supplementary file 1 [file nutrients-18-01511-s001.zip]

Archive with 5 entries (4 files):
- nutrients-4287216-supplementary/
- nutrients-4287216-supplementary/Supplementary material S1.docx
- nutrients-4287216-supplementary/Supplementary material S3.docx
- nutrients-4287216-supplementary/Supplementary material S4.docx
- nutrients-4287216-supplementary/Supplemmentary Material S2.xlsx
