# Supplementary material for: Beyond BMI: A Systematic Review and Meta-Analysis of mHealth Interventions for Pediatric Obesity Management
Source: Nutrients. 2026 May 9;18(10):1511. doi: 10.3390/nu18101511 (PMC13209689; doi:10.3390/nu18101511)
Supplement: Supplementary file 1 [file nutrients-18-01511-s001.zip › nutrients-4287216-supplementary/Supplemmentary Material S2.xlsx]

## Sheet: Search Strategy
Detailed Search Strategy & Syntax
Database	Search Query (Syntax)	Filters / Limits Applied	Results
MEDLINE (via PubMed)	(("pediatric obesity"[MeSH] OR "paediatric obesity" OR "childhood obesity") AND (mhealth OR ehealth OR smartphone OR "mobile app")) AND (randomized controlled trial[pt] OR RCT) AND ("2020"[Date - Publication] : "3000"[Date - Publication])– 38 results	• Publication Date: 2020/01/01 – 2026/01/29	38
Web of Science (Core Collection)	("pediatric obesity" OR "childhood obesity") AND (mhealth OR ehealth OR smartphone OR app) AND (randomized OR RCT) and Article (Document Types) and 2026 or 2025 or 2024 or 2023 or 2022 or 2021 or 2020 (Final Publication Year),	• Publication Years: 2020–2026	40
Lens.org:	title:(("pediatric obesity" OR "paediatric obesity" OR "childhood obesity") AND (mhealth OR smartphone OR app) AND (randomized OR RCT)) OR abstract:(("pediatric obesity" OR "paediatric obesity" OR "childhood obesity") AND (mhealth OR smartphone OR app) AND (randomized OR RCT))	Date Range: 01 Jan 2020 – 29 Jan 2026	30
Dimensions.ai	("pediatric obesity" OR "paediatric obesity") AND (mhealth OR smartphone OR "mobile app") AND ("randomized" OR RCT)	Publication Year: 2020–2026	28
Scopus	TITLE-ABS-KEY ( ( "pediatric obesity" OR "paediatric obesity" OR "childhood obesity" OR "childhood overweight" ) AND ( mhealth OR ehealth OR smartphone OR "mobile app" OR telemedicine OR telehealth OR "mobile phone" ) AND ( "randomized controlled trial" OR "randomised controlled trial" OR rct ) ) AND PUBYEAR > 2019 AND PUBYEAR < 2027 AND ( LIMIT-TO ( DOCTYPE , "ar" ) ) AND ( LIMIT-TO ( EXACTKEYWO…	Year range: 2020-2026; Document type: Article, Childhood obesity, Randomized Controlled Trial.	72

## Sheet: Raw data - PubMEd
PMID	Title	Authors	Citation	First Author	Journal/Book	Publication Year	Create Date	PMCID	NIHMS ID	DOI
34747972	Effectiveness of a Multifaceted Intervention for Prevention of Obesity in Primary School Children in China: A Cluster Randomized Clinical Trial	Liu Z, Gao P, Gao AY, Lin Y, Feng XX, Zhang F, Xu LQ, Niu WY, Fang H, Zhou S, Li WH, Yuan JH, Xu CX, Wu N, Li HJ, Wen LM, Patton GC, Wang HJ, Wu YF.	JAMA Pediatr. 2022 Jan 1;176(1):e214375. doi: 10.1001/jamapediatrics.2021.4375. Epub 2022 Jan 4.	Liu Z	JAMA Pediatr	2022	2021-11-08	PMC8576631		10.1001/jamapediatrics.2021.4375
36810069	Effectiveness of a Smartphone App (MINISTOP 2.0) integrated in primary child health care to promote healthy diet and physical activity behaviors and prevent obesity in preschool-aged children: randomized controlled trial	Alexandrou C, Henriksson H, Henström M, Henriksson P, Delisle Nyström C, Bendtsen M, Löf M.	Int J Behav Nutr Phys Act. 2023 Feb 21;20(1):22. doi: 10.1186/s12966-023-01405-5.	Alexandrou C	Int J Behav Nutr Phys Act	2023	2023-02-22	PMC9942425		10.1186/s12966-023-01405-5
33627775	Harnessing technological solutions for childhood obesity prevention and treatment: a systematic review and meta-analysis of current applications	Fowler LA, Grammer AC, Staiano AE, Fitzsimmons-Craft EE, Chen L, Yaeger LH, Wilfley DE.	Int J Obes (Lond). 2021 May;45(5):957-981. doi: 10.1038/s41366-021-00765-x. Epub 2021 Feb 24.	Fowler LA	Int J Obes (Lond)	2021	2021-02-25	PMC7904036		10.1038/s41366-021-00765-x
35006001	Can a Behavioral Weight-Loss Intervention Change Adolescents' Food Addiction Severity?	Vidmar AP, Yamashita N, Fox DS, Hegedus E, Wee CP, Salvy SJ.	Child Obes. 2022 Apr;18(3):206-212. doi: 10.1089/chi.2021.0271. Epub 2022 Jan 7.	Vidmar AP	Child Obes	2022	2022-01-10	PMC8982119		10.1089/chi.2021.0271
35731547	The Aim2Be mHealth Intervention for Children With Overweight or Obesity and Their Parents: Person-Centered Analyses to Uncover Digital Phenotypes	De-Jongh González O, Tugault-Lafleur CN, Buckler EJ, Hamilton J, Ho J, Buchholz A, Morrison KM, Ball GD, Mâsse LC.	J Med Internet Res. 2022 Jun 22;24(6):e35285. doi: 10.2196/35285.	De-Jongh González O	J Med Internet Res	2022	2022-06-22	PMC9221987		10.2196/35285
32967638	A novel interactive mobile health support system for pediatric obesity treatment: a randomized controlled feasibility trial	Johansson L, Hagman E, Danielsson P.	BMC Pediatr. 2020 Sep 23;20(1):447. doi: 10.1186/s12887-020-02338-9.	Johansson L	BMC Pediatr	2020	2020-09-24	PMC7513491		10.1186/s12887-020-02338-9
39656510	Effects of 10 Weeks of Walking With Mobile Step-Tracking Apps on Body Composition, Fitness, and Psychological State in Adolescents Who Are Overweight and Obese: Randomized Controlled Trial	Mateo-Orcajada A, Ponce-Ramírez CM, Abenza-Cano L, Vaquero-Cristóbal R.	J Med Internet Res. 2024 Dec 10;26:e55243. doi: 10.2196/55243.	Mateo-Orcajada A	J Med Internet Res	2024	2024-12-10	PMC11668985		10.2196/55243
37036783	Rural Family Satisfaction With Telehealth Delivery of an Intervention for Pediatric Obesity and Associated Family Characteristics	Nguyen L, Phan TL, Falini L, Chang D, Cottrell L, Dawley E, Hockett CW, VanWagoner T, Darden PM, Davis AM.	Child Obes. 2024 Apr;20(3):147-154. doi: 10.1089/chi.2022.0210. Epub 2023 Apr 10.	Nguyen L	Child Obes	2024	2023-04-10	PMC10979670		10.1089/chi.2022.0210
34519665	Pediatric Weight Management Through mHealth Compared to Face-to-Face Care: Cost Analysis of a Randomized Control Trial	Tully L, Sorensen J, O'Malley G.	JMIR Mhealth Uhealth. 2021 Sep 14;9(9):e31621. doi: 10.2196/31621.	Tully L	JMIR Mhealth Uhealth	2021	2021-09-14	PMC8479601		10.2196/31621
37242179	Effects of a Theory-Based, Multicomponent eHealth Intervention for Obesity Prevention in Young Children from Low-Income Families: A Pilot Randomized Controlled Study	Lee H, Oldewage-Theron W, Dawson JA.	Nutrients. 2023 May 13;15(10):2296. doi: 10.3390/nu15102296.	Lee H	Nutrients	2023	2023-05-27	PMC10222385		10.3390/nu15102296
31711275	Adherence and barriers in e-health self-control training for enhancing childhood multidisciplinary obesity treatment	Naets T, Vervoort L, Tanghe A, Braet C.	Clin Psychol Psychother. 2020 Jan;27(1):42-51. doi: 10.1002/cpp.2405. Epub 2019 Nov 11.	Naets T	Clin Psychol Psychother	2020	2019-11-12			10.1002/cpp.2405
34243738	Effects of a novel mobile health intervention compared to a multi-component behaviour changing program on body mass index, physical capacities and stress parameters in adolescents with obesity: a randomized controlled trial	Stasinaki A, Büchter D, Shih CI, Heldt K, Güsewell S, Brogle B, Farpour-Lambert N, Kowatsch T, l'Allemand D.	BMC Pediatr. 2021 Jul 9;21(1):308. doi: 10.1186/s12887-021-02781-2.	Stasinaki A	BMC Pediatr	2021	2021-07-10	PMC8266630		10.1186/s12887-021-02781-2
32673267	Mobile Health Apps in Pediatric Obesity Treatment: Process Outcomes From a Feasibility Study of a Multicomponent Intervention	Browne S, Kechadi MT, O'Donnell S, Dow M, Tully L, Doyle G, O'Malley G.	JMIR Mhealth Uhealth. 2020 Jul 8;8(7):e16925. doi: 10.2196/16925.	Browne S	JMIR Mhealth Uhealth	2020	2020-07-17	PMC7381070		10.2196/16925
39458453	A Pilot Randomized Control Trial Testing a Smartphone-Delivered Food Attention Retraining Program in Adolescent Girls with Overweight or Obesity	Parker MN, Bloomer BF, Stout JD, Byrne ME, Schvey NA, Brady SM, Chen KY, Nugent AC, Turner SA, Yang SB, Stojek MM, Waters AJ, Tanofsky-Kraff M, Yanovski JA.	Nutrients. 2024 Oct 12;16(20):3456. doi: 10.3390/nu16203456.	Parker MN	Nutrients	2024	2024-10-26	PMC11510407		10.3390/nu16203456
34185013	A Multicomponent mHealth-Based Intervention (SWAP IT) to Decrease the Consumption of Discretionary Foods Packed in School Lunchboxes: Type I Effectiveness-Implementation Hybrid Cluster Randomized Controlled Trial	Sutherland R, Brown A, Nathan N, Yoong S, Janssen L, Chooi A, Hudson N, Wiggers J, Kerr N, Evans N, Gillham K, Oldmeadow C, Searles A, Reeves P, Davies M, Reilly K, Cohen B, Wolfenden L.	J Med Internet Res. 2021 Jun 24;23(6):e25256. doi: 10.2196/25256.	Sutherland R	J Med Internet Res	2021	2021-06-29	PMC8277365		10.2196/25256
31364474	Feasibility and efficacy of a web-based family telehealth nutrition intervention to improve child weight status and dietary intake: A pilot randomised controlled trial	Chai LK, Collins CE, May C, Ashman A, Holder C, Brown LJ, Burrows TL.	J Telemed Telecare. 2021 Apr;27(3):146-158. doi: 10.1177/1357633X19865855. Epub 2019 Jul 31.	Chai LK	J Telemed Telecare	2021	2019-08-01			10.1177/1357633X19865855
35610083	Effect of a multi-disciplinary program on anthropometric and biochemical parameters in obese and overweight elementary school girls: A randomized clinical trial	Salahshoornezhad S, Sohrabi Z, Mani A, Abdelbasset WK, Mehrabi M, Zare M, Mehrabani S, Gerami S, Haghighat N, Akbarzadeh M, Nouri M.	Nutr Metab Cardiovasc Dis. 2022 Aug;32(8):1982-1989. doi: 10.1016/j.numecd.2022.04.014. Epub 2022 Apr 22.	Salahshoornezhad S	Nutr Metab Cardiovasc Dis	2022	2022-05-24			10.1016/j.numecd.2022.04.014
39773158	The effectiveness of a 10-week family-focused e-Health healthy lifestyle program for school-aged children with overweight or obesity: a randomised control trial	Zhu D, Dordevic AL, Gibson S, Davidson ZE.	BMC Public Health. 2025 Jan 7;25(1):59. doi: 10.1186/s12889-024-21120-5.	Zhu D	BMC Public Health	2025	2025-01-08	PMC11705843		10.1186/s12889-024-21120-5
37097726	Efficacy of the Aim2Be Intervention in Changing Lifestyle Behaviors Among Adolescents With Overweight and Obesity: Randomized Controlled Trial	Tugault-Lafleur CN, De-Jongh González O, Macdonald J, Bradbury J, Warshawski T, Ball GDC, Morrison K, Ho J, Hamilton J, Buchholz A, Mâsse L.	J Med Internet Res. 2023 Apr 25;25:e38545. doi: 10.2196/38545.	Tugault-Lafleur CN	J Med Internet Res	2023	2023-04-25	PMC10170359		10.2196/38545
39621405	An Image-Recognition Dietary Assessment App for Adolescents With Obesity: Pilot Randomized Controlled Trial	Oei K, Choi EE, Bar-Dayan A, Stinson JN, Palmert MR, Alfonsi JE, Hamilton J.	JMIR Form Res. 2024 Dec 2;8:e58682. doi: 10.2196/58682.	Oei K	JMIR Form Res	2024	2024-12-02	PMC11650080		10.2196/58682
36620259	Process and effect evaluation of the app-based parenting program Samen Happie! on infant zBMI: A randomized controlled trial	Karssen LT, Larsen JK, Burk WJ, Kremers SPJ, Hermans RCJ, Ruiter ELM, Vink JM, de Weerth C.	Front Public Health. 2022 Dec 23;10:1012431. doi: 10.3389/fpubh.2022.1012431. eCollection 2022.	Karssen LT	Front Public Health	2022	2023-01-09	PMC9822729		10.3389/fpubh.2022.1012431
33370164	The Effectiveness of a Blended In-Person and Online Family-Based Childhood Obesity Management Program	Perdew M, Liu S, Rhodes R, Ball GDC, Mâsse LC, Hartrick T, Strange K, Naylor PJ.	Child Obes. 2021 Jan;17(1):58-67. doi: 10.1089/chi.2020.0236. Epub 2020 Dec 23.	Perdew M	Child Obes	2021	2020-12-28			10.1089/chi.2020.0236
40704768	Mobile Health Is a Cost-Effective Strategy for Managing Obesity in Adolescents: A Randomised Controlled Trial	Foissac F, Lepage G, Briand N, Cosnefroy M, Charrat A, Dabbas M.	Acta Paediatr. 2025 Dec;114(12):3233-3243. doi: 10.1111/apa.70248. Epub 2025 Jul 24.	Foissac F	Acta Paediatr	2025	2025-07-24	PMC12599601		10.1111/apa.70248
35106942	The effects of a lifestyle intervention (the HealthyMoms app) during pregnancy on infant body composition: Secondary outcome analysis from a randomized controlled trial	Sandborg J, Henriksson P, Söderström E, Migueles JH, Bendtsen M, Blomberg M, Löf M.	Pediatr Obes. 2022 Jun;17(6):e12894. doi: 10.1111/ijpo.12894. Epub 2022 Feb 1.	Sandborg J	Pediatr Obes	2022	2022-02-02	PMC9285397		10.1111/ijpo.12894
36893988	Rationale and design of integrating a parents first obesity intervention with a pediatric weight management intervention for rural families - Evaluating the ripple effect	Davis AM, Befort CA, Lancaster BD, Tuck C, Polivka BJ, Carlson JA, Fleming K, Romine RS, Dean K, Murray M.	Contemp Clin Trials. 2023 May;128:107140. doi: 10.1016/j.cct.2023.107140. Epub 2023 Mar 7.	Davis AM	Contemp Clin Trials	2023	2023-03-09	PMC10712420	NIHMS1947821	10.1016/j.cct.2023.107140
37089270	The Baby Bites Text Messaging Project with randomized controlled trial: texting to improve infant feeding practices	Davis KE, Klingenberg A, Massey-Stokes M, Habiba N, Gautam R, Warren C, Yeatts P.	Mhealth. 2023 Mar 3;9:11. doi: 10.21037/mhealth-22-31. eCollection 2023.	Davis KE	Mhealth	2023	2023-04-24	PMC10119441		10.21037/mhealth-22-31
39879646	A family-based behavioral group obesity randomized control feasibility trial across a clinical trials network: a focus on contact hours	Davis AM, Darden P, Lancaster B, Chang D, Cushing CC, Janicke DM, Lim CS, Olalde M, Bullard S, McCulloh R, Perry D, Pyles L, Staiano AE, Serrano-Gonzalez M, Davis DW, Jelalian E.	J Pediatr Psychol. 2025 Mar 1;50(3):280-288. doi: 10.1093/jpepsy/jsae110.	Davis AM	J Pediatr Psychol	2025	2025-01-29	PMC11981053		10.1093/jpepsy/jsae110
34959919	Text Messages to Curb Sugar-Sweetened Beverage Consumption among Pregnant Women and Mothers: A Mobile Health Randomized Controlled Trial	Woo Baidal JA, Nichols K, Charles N, Chernick L, Duong N, Finkel MA, Falbe J, Valeri L.	Nutrients. 2021 Dec 5;13(12):4367. doi: 10.3390/nu13124367.	Woo Baidal JA	Nutrients	2021	2021-12-28	PMC8703966		10.3390/nu13124367
38173133	Effectiveness of a paediatric weight management intervention for rural youth (iAmHealthy): Primary outcomes of a cluster randomised control trial	Davis A, Lancaster B, Fleming K, Swinburne Romine R, Forseth B, Nelson EL, Dreyer Gillette M, Faith M, Sullivan DK, Pettee Gabriel K, Dean K, Olalde M.	Pediatr Obes. 2024 Mar;19(3):e13094. doi: 10.1111/ijpo.13094. Epub 2024 Jan 3.	Davis A	Pediatr Obes	2024	2024-01-04	PMC10922440	NIHMS1952827	10.1111/ijpo.13094
38592753	Effectiveness and Implementation of a Text Messaging mHealth Intervention to Prevent Childhood Obesity in Mexico in the COVID-19 Context: Mixed Methods Study	Lozada-Tequeanes AL, Théodore FL, Kim-Herrera E, García-Guerra A, Quezada-Sánchez AD, Alvarado-Casas R, Bonvecchio A.	JMIR Mhealth Uhealth. 2024 Apr 9;12:e55509. doi: 10.2196/55509.	Lozada-Tequeanes AL	JMIR Mhealth Uhealth	2024	2024-04-09	PMC11005909		10.2196/55509
33954853	Adaptive, behavioral intervention impact on weight gain, physical activity, energy intake, and motivational determinants: results of a feasibility trial in pregnant women with overweight/obesity	Downs DS, Savage JS, Rivera DE, Pauley AM, Leonard KS, Hohman EE, Guo P, McNitt KM, Stetter C, Kunselman A.	J Behav Med. 2021 Oct;44(5):605-621. doi: 10.1007/s10865-021-00227-9. Epub 2021 May 5.	Downs DS	J Behav Med	2021	2021-05-06	PMC9764232	NIHMS1853870	10.1007/s10865-021-00227-9
33284116	Feasibility of a Digital Health Intervention to Improve Diet Quality Among Women With High Blood Pressure: Randomized Controlled Feasibility Trial	Steinberg DM, Kay MC, Svetkey LP, Askew S, Christy J, Burroughs J, Ahmed H, Bennett GG.	JMIR Mhealth Uhealth. 2020 Dec 7;8(12):e17536. doi: 10.2196/17536.	Steinberg DM	JMIR Mhealth Uhealth	2020	2020-12-07	PMC7752529		10.2196/17536
34676624	Can sweet food-specific inhibitory control training via a mobile application improve eating behavior in children with obesity?	Memarian S, Moradi A, Hasani J, Mullan B.	Br J Health Psychol. 2022 Sep;27(3):645-665. doi: 10.1111/bjhp.12566. Epub 2021 Oct 22.	Memarian S	Br J Health Psychol	2022	2021-10-22			10.1111/bjhp.12566
31391133	Feasibility of conducting an early pregnancy diet and lifestyle e-health intervention: the Pregnancy Lifestyle Activity Nutrition (PLAN) project	Huang RC, Silva D, Beilin L, Neppe C, Mackie KE, Roffey E, Gibson LY, D'Vaz N, Christian H, Reid CM, Prescott SL.	J Dev Orig Health Dis. 2020 Feb;11(1):58-70. doi: 10.1017/S2040174419000400. Epub 2019 Aug 8.	Huang RC	J Dev Orig Health Dis	2020	2019-08-09			10.1017/S2040174419000400
41505178	Effect of a Pragmatic eHealth Behavioral Gestational Weight Gain Intervention on Household Chaos in Pregnant People of Lower Socioeconomic Status: Randomized Controlled Trial	Kracht CL, Falkenhain K, Flanagan EW, Altazan AD, Cabre HE, Kebbe M, Woolf EK, Beyl R, Hsia DS, Apolzan JW, Redman L.	JMIR Ment Health. 2026 Jan 8;13:e74146. doi: 10.2196/74146.	Kracht CL	JMIR Ment Health	2026	2026-01-08	PMC12828310		10.2196/74146
35684126	Underreporting of Energy Intake Increases over Pregnancy: An Intensive Longitudinal Study of Women with Overweight and Obesity	McNitt KM, Hohman EE, Rivera DE, Guo P, Pauley AM, Gernand AD, Symons Downs D, Savage JS.	Nutrients. 2022 Jun 1;14(11):2326. doi: 10.3390/nu14112326.	McNitt KM	Nutrients	2022	2022-06-10	PMC9183022		10.3390/nu14112326
40604685	The impact of the Change4Life Food Scanner app on children's diets and parental psychological outcomes: a randomised pilot and feasibility study	Mahdi S, Chilcott J, Buckland NJ.	BMC Public Health. 2025 Jul 2;25(1):2215. doi: 10.1186/s12889-025-23400-0.	Mahdi S	BMC Public Health	2025	2025-07-03	PMC12220540		10.1186/s12889-025-23400-0
32188139	Participant Experiences of an Infant Obesity Prevention Program Delivered via Telephone Calls or Text Messages	Ekambareshwar M, Taki S, Mihrshahi S, Baur LA, Rissel C, Wen LM.	Healthcare (Basel). 2020 Mar 16;8(1):60. doi: 10.3390/healthcare8010060.	Ekambareshwar M	Healthcare (Basel)	2020	2020-03-20	PMC7151095		10.3390/healthcare8010060

## Sheet: Raw data - WoS 
Publication Type	Authors	Book Authors	Book Editors	Book Group Authors	Author Full Names	Book Author Full Names	Group Authors	Article Title	Source Title	Book Series Title	Book Series Subtitle	Language	Document Type	Conference Title	Conference Date	Conference Location	Conference Sponsor	Conference Host	Author Keywords	Keywords Plus	Abstract	Addresses	Affiliations	Reprint Addresses	Email Addresses	Researcher Ids	ORCIDs	Funding Orgs	Funding Name Preferred	Funding Text	Cited References	Cited Reference Count	Times Cited, WoS Core	Times Cited, All Databases	180 Day Usage Count	Since 2013 Usage Count	Publisher	Publisher City	Publisher Address	ISSN	eISSN	ISBN	Journal Abbreviation	Journal ISO Abbreviation	Publication Date	Publication Year	Volume	Issue	Part Number
J	Umano, GR; Masino, M; Cirillo, G; Rondinelli, G; Massa, F; Stefano, GSRCMD; Di Sessa, A; Marzuillo, P; del Giudice, EM; Buono, P				Umano, Giuseppina Rosaria; Masino, Mariapia; Cirillo, Grazia; Rondinelli, Giulia; Massa, Francesca; Stefano, Giuseppe Salvatore R. C. Mangoni di Santo; Di Sessa, Anna; Marzuillo, Pierluigi; del Giudice, Emanuele Miraglia; Buono, Pietro			Effectiveness of Smartphone App for the Treatment of Pediatric Obesity: A Randomized Controlled Trial	CHILDREN-BASEL												Background: Pediatric obesity treatment is based on high-intensity lifestyle counseling. However, high dropout rates and low effectiveness have been reported, even in specialized centers. Mobile health technologies have been used to overcome these limits with contrasting results. This study aims at evaluating the effectiveness of a six-month intervention with a mobile app for the treatment of ped…					Umano, Giuseppina/ABB-9980-2020; di sessa, anna/K-3831-2018; Marzuillo, Pierluigi/J-7447-2018	Rondinelli, Giulia/0000-0001-9065-4531; di sessa, anna/0000-0002-5877-3757; Marzuillo, Pierluigi/0000-0003-4682-0170; Masino, Mariapia/0009-0004-0485-5062; Miraglia del Giudice, Emanuele/0000-0002-9410-5393														2227-9067				OCT	2024	11	10
J	Hedin, L; Hagströmer, M; Marcus, C; Danielsson, P				Hedin, Linnea; Hagstromer, Maria; Marcus, Claude; Danielsson, Pernilla			Process Evaluation of a Randomized Controlled Trial With a Mobile Health Intervention for Children With Obesity	SAGE OPEN PEDIATRICS												Objectives: To explore barriers for recruitment, attrition, and mHealth usage in a Swedish randomized controlled trial (RCT) including a mobile health (mHealth) intervention for children 5 to 12 years (n = 79) in obesity treatment.Methods: A retrospective process evaluation was conducted using Normalization Process Theory (NPT). To answer the study objectives, data on staff- and parental mHealth …						Hedin, Linnea/0000-0002-5576-5276														3050-2225					2025	12
J	Johansson, L; Hagman, E; Danielsson, P				Johansson, Linnea; Hagman, Emilia; Danielsson, Pernilla			A novel interactive mobile health support system for pediatric obesity treatment: a randomized controlled feasibility trial	BMC PEDIATRICS												Background: In order to achieve improved weight status, behavioral pediatric obesity treatment is resource intensive. Mobile Health (mHealth) is more accessible than standard care but effective approaches are scarce. Therefore, the aim of this feasibility trial was to study trial design, mHealth usage, compliance, and acceptability of a novel mHealth approach in pediatric obesity treatment. Metho…					Danielsson, Pernilla/HJI-8988-2023; Hagman, Emilia/HJP-0079-2023	Danielsson, Pernilla/0000-0002-4674-2638; Hagman, Emilia/0000-0003-1433-2295														1471-2431				SEP 23	2020	20	1
J	Davis, KE; Klingenberg, A; Massey-Stokes, M; Habiba, N; Gautam, R; Warren, C; Yeatts, P				Davis, Kathleen E.; Klingenberg, Adyson; Massey-Stokes, Marilyn; Habiba, Nusrath; Gautam, Rupali; Warren, Cynthia; Yeatts, Paul			The Baby Bites Text Messaging Project with randomized controlled trial: texting to improve infant feeding practices	MHEALTH												Background: Rapid weight gain and overweight in infancy are associated with childhood obesity. Thus, effective, accessible interventions to promote healthy infant feeding practices to prevent early obesity are essential.Methods: This mixed-methods study involved diverse parents of infants in an urban, low-income pediatric clinic. Qualitative interviews explored parental attitudes towards feeding,…																				2306-9740				APR	2023	9	2
J	Baidal, JWA; Nichols, K; Charles, N; Chernick, L; Duong, N; Finkel, MA; Falbe, J; Valeri, L				Baidal, Jennifer Woo A.; Nichols, Kelsey; Charles, Nalini; Chernick, Lauren; Duong, Ngoc; Finkel, Morgan A.; Falbe, Jennifer; Valeri, Linda			Text Messages to Curb Sugar-Sweetened Beverage Consumption among Pregnant Women and Mothers: A Mobile Health Randomized Controlled Trial	NUTRIENTS												Racial, ethnic, and socioeconomic disparities in childhood obesity in the United States (U.S.) originate in early life. Maternal sugar-sweetened beverage (SSB) consumption is an early life risk factor for later offspring obesity. The goal of this study was to test the effects of policy-relevant messages delivered by text messages mobile devices (mHealth) on maternal SSB consumption. In this three…						Duong, Ngoc/0009-0000-9519-3682; Finkel, Morgan A/0000-0002-8869-657X; Falbe, Jennifer/0000-0002-8405-4326; Woo Baidal, Jennifer/0000-0001-6660-3697														2072-6643				DEC	2021	13	12
J	Davis, A; Lancaster, B; Fleming, K; Romine, RS; Forseth, B; Nelson, EL; Gillette, MD; Faith, M; Sullivan, DK; Gabriel, KP; Dean, K; Olalde, M				Davis, Ann; Lancaster, Brittany; Fleming, Kandace; Romine, Rebecca Swinburne; Forseth, Bethany; Nelson, Eve-Lynn; Gillette, Meredith Dreyer; Faith, Myles; Sullivan, Debra K.; Pettee Gabriel, Kelley; Dean, Kelsey; Olalde, Megan			Effectiveness of a paediatric weight management intervention for rural youth (iAmHealthy): Primary outcomes of a cluster randomised control trial	PEDIATRIC OBESITY												Background: Youth in rural areas are disproportionally affected by obesity. Given the unique barriers rural populations face, tailoring and increasing access to obesity interventions is necessary.Objective: This paper evaluates the effectiveness of iAmHealthy, a family-based paediatric obesity intervention delivered to rural children, compared to a Newsletter Control.Methods: Participating school…					; Lancaster, Brittany/IXW-6899-2023; Forseth, Bethany/NJT-0926-2025	Gabriel, Kelley/0000-0003-4986-7927; Lancaster, Brittany/0000-0001-7556-743X; Davis, Ann/0000-0003-4859-5894; Forseth, Bethany/0000-0002-4321-6034													2047-6310	2047-6302				MAR	2024	19	3
J	Tully, L; Sorensen, J; O'Malley, G				Tully, Louise; Sorensen, Jan; O'Malley, Grace			Pediatric Weight Management Through mHealth Compared to Face-to-Face Care: Cost Analysis of a Randomized Control Trial	JMIR MHEALTH AND UHEALTH												Background: Mobile health (mHealth) may improve pediatric weight management capacity and the geographical reach of services, and overcome barriers to attending physical appointments using ubiquitous devices such as smartphones and tablets. This field remains an emerging research area with some evidence of its effectiveness; however, there is a scarcity of literature describing economic evaluation…					O'Malley, Grace/W-8601-2019; Tully, Louise/AAV-5766-2020	O'Malley, Grace/0000-0002-2421-3866; Tully, Louise/0000-0002-0257-0408													2291-5222					SEP	2021	9	9
J	Browne, S; Kechadi, MT; O'Donnell, S; Dow, M; Tully, L; Doyle, G; O'Malley, G				Browne, Sarah; Kechadi, M-Tahar; O'Donnell, Shane; Dow, Mckenzie; Tully, Louise; Doyle, Gerardine; O'Malley, Grace			Mobile Health Apps in Pediatric Obesity Treatment: Process Outcomes From a Feasibility Study of a Multicomponent Intervention	JMIR MHEALTH AND UHEALTH												Background: Multicomponent family interventions underline current best practice in childhood obesity treatment. Mobile health (mHealth) adjuncts that address eating and physical activity behaviors have shown promise in clinical studies. Objective: This study aimed to describe process methods for applying an mHealth intervention to reduce the rate of eating and monitor physical activity among chil…					Tully, Louise/AAV-5766-2020; KECHADI, Mohand Tahar/AAH-3906-2020; O'Malley, Grace/W-8601-2019	Tully, Louise/0000-0002-0257-0408; O'Donnell, Shane/0000-0002-3778-705X; Doyle, Gerardine/0000-0001-8516-4431; KECHADI, Mohand Tahar/0000-0002-0176-6281; Dow, Mckenzie/0000-0002-6887-2492; O'Malley, Grace/0000-0002-2421-3866													2291-5222					JUL 8	2020	8	7
J	González, OD; Tugault-Lafleur, CN; Mah, JWT; Mâsse, LC				Gonzalez, Olivia De-Jongh; Tugault-Lafleur, Claire N.; Mah, Janet W. T.; Masse, Louise C.			The Good Start Matters mHealth Parenting Program: Protocol for a Randomized Controlled Trial	JMIR RESEARCH PROTOCOLS												Background: The family plays a critical role in shaping children's health behaviors during early childhood. Family-based interventions are a cornerstone of childhood obesity prevention but often yield modest effects and have several limitations, including a focus on a single caregiver and insufficient attention to coparenting dynamics. Mobile health (mHealth) interventions that include multiple c…					; De Jongh González, Olivia/N-2700-2016; Mah, Janet/GLS-9128-2022	Tugault-Lafleur, Claire/0000-0002-4598-9372; De Jongh González, Olivia/0000-0003-4782-9513; Mâsse, Louise/0000-0003-2483-8791; Mah, Janet/0000-0001-7706-6890													1929-0748						2025	14
J	Mâsse, LC; Vlaar, J; Macdonald, J; Bradbury, J; Warshawski, T; Buckler, EJ; Hamilton, J; Ho, J; Buchholz, A; Morrison, KM; Ball, GDC				Masse, Louise C.; Vlaar, Janae; Macdonald, Janice; Bradbury, Jennifer; Warshawski, Tom; Buckler, E. Jean; Hamilton, Jill; Ho, Josephine; Buchholz, Annick; Morrison, Katherine M.; Ball, Geoff D. C.			Aim2Be mHealth intervention for children with overweight and obesity: study protocol for a randomized controlled trial	TRIALS												Background: The prevalence of overweight and obesity remains high in Canada, and the current standard for the treatment of childhood obesity is in-person, family-based, multidisciplinary interventions that target lifestyle behaviors (e.g., diet, physical activity, and sedentary behaviors). These programs are costly to operate, have limited success, and report recruitment and retention challenges.…					Morrison, Katherine/AAO-8046-2021; Buckler, Jean/AAA-9547-2022	Morrison, Katherine/0000-0002-1737-256X; Mâsse, Louise/0000-0003-2483-8791;														1745-6215				FEB 3	2020	21	1
J	Chai, L; Collins, CE; May, C; Ashman, A; Holder, C; Brown, LJ; Burrows, TL				Chai, Li Kheng; Collins, Clare E.; May, Chris; Ashman, Amy; Holder, Carl; Brown, Leanne J.; Burrows, Tracy L.			Feasibility and efficacy of a web-based family telehealth nutrition intervention to improve child weight status and dietary intake: A pilot randomised controlled trial	JOURNAL OF TELEMEDICINE AND TELECARE												Introduction Innovative eHealth solutions that improve access to child weight management interventions are crucial to address the rising prevalence of childhood obesity globally. The study aimed to evaluate the feasibility and preliminary efficacy of a 12-week online telehealth nutrition intervention to improve child weight and dietary outcomes, and the impact of additional text messages (SMS) ta…					Brown, Leanne/F-3354-2012; COLLINS, CLARE/AAO-9933-2020; Burrows, Tracy/G-7802-2013; Chai, Li Kheng/AGO-4856-2022	Brown, Leanne/0000-0002-4340-2320; Holder, Carl/0000-0002-5364-9773; May, Chris/0000-0002-9198-277X; Burrows, Tracy/0000-0002-1431-7864; Chai, Li Kheng/0000-0001-5371-4777													1357-633X	1758-1109				APR	2021	27	3
J	Henriksson, H; Alexandrou, C; Henriksson, P; Henström, M; Bendtsen, M; Thomas, K; Müssener, U; Nilsen, P; Löf, M				Henriksson, Hanna; Alexandrou, Christina; Henriksson, Pontus; Henstrom, Maria; Bendtsen, Marcus; Thomas, Kristin; Mussener, Ulrika; Nilsen, Per; Lof, Marie			MINISTOP 2.0: a smartphone app integrated in primary child health care to promote healthy diet and physical activity behaviours and prevent obesity in preschool-aged children: protocol for a hybrid design effectiveness-implementation study	BMC PUBLIC HEALTH												BackgroundChildhood obesity is still a major health problem in many countries, including Sweden. Childhood obesity and obesity-related behaviours in childhood, such as low physical activity and unhealthy eating habits, tend to track into adulthood, which highlights the need for early prevention. Our aims are to evaluate whether a parent-oriented mobile health app (the MINISTOP 2.0 app) integrated…					; Henriksson, Pontus/AAR-4250-2020; Löf, Marie/AAW-3323-2020; Henriksson, Pontus/AFS-6140-2022; Henström Engblom, Maria/AAR-9158-2021	Bendtsen, Marcus/0000-0002-8678-1164; Henriksson, Pontus/0000-0003-2482-7048; Löf, Marie/0000-0002-2273-4430; Henström Engblom, Maria/0000-0002-8677-4204; Henriksson, Pontus/0000-0003-2482-7048;														1471-2458				NOV 23	2020	20	1
J	Shen, YH; Liu, Z; Li, WH; Zhou, S; Xu, JH; Jiang, C; Wang, HJ				Shen, Yan-Hui; Liu, Zheng; Li, Wen-Hao; Zhou, Shuang; Xu, Jin-Hui; Jiang, Chu; Wang, Hai-Jun			The Smartphone-Assisted Intervention Improved Perception of Nutritional Status among Middle School Students	INTERNATIONAL JOURNAL OF ENVIRONMENTAL RESEARCH AND PUBLIC HEALTH												Misperception of nutritional status is common and hinders the progress of childhood obesity prevention. This study aimed to examine the effectiveness of a smartphone-assisted intervention to improve student and parental perception of students' nutritional status (underweight, normal weight, overweight, obese). We conducted a parallel-group controlled trial with a non-randomized design in three ju…					Wang, Haijun/AAD-1302-2021; Liu, Zheng/AHI-3660-2022	Liu, Zheng/0000-0002-0405-2348; Zhou, Shuang/0000-0003-0387-5489														1660-4601				AUG	2020	17	16
J	Tugault-Lafleur, CN; Gonzalez, OD; Macdonald, J; Bradbury, J; Warshawski, T; Ball, GDC; Morrison, K; Ho, JSPE; Hamilton, J; Buchholz, A; Masse, L				Tugault-Lafleur, Claire N.; Gonzalez, Olivia De-Jongh; Macdonald, Janice; Bradbury, Jennifer; Warshawski, Tom; Ball, Geoff D. C.; Morrison, Katherine; Ho, Josephine; Hamilton, Jill; Buchholz, Annick; Masse, Louise			Efficacy of the Aim2Be Intervention in Changing Lifestyle Behaviors Among Adolescents With Overweight and Obesity: Randomized Controlled Trial	JOURNAL OF MEDICAL INTERNET RESEARCH												Background: Aim2Be is a gamified lifestyle app designed to promote lifestyle behavior changes among Canadian adolescents and their families. Objective: The primary aim was to test the efficacy of the Aim2Be app with support from a live coach to reduce weight outcomes (BMI Z score [zBMI]) and improve lifestyle behaviors among adolescents with overweight and obesity and their parents versus a waitl…					; De Jongh González, Olivia/N-2700-2016	Tugault-Lafleur, Claire/0000-0002-4598-9372; De Jongh González, Olivia/0000-0003-4782-9513; Morrison, Katherine/0000-0002-1737-256X; Ho, Josephine/0000-0003-0379-4427; Macdonald, Janice/0009-0002-7481-9505; Ball, Geoff/0000-0002-9432-3120; Mâsse, Louise/0000-0003-2483-8791													1439-4456	1438-8871				APR 25	2023	25
J	Afonso, L; Rodrigues, R; Reis, E; Miller, K; Castro, J; Parente, N; Teixeira, C; Fraga, A; Torres, S				Afonso, Lisa; Rodrigues, Rui; Reis, Eduardo; Miller, Kylee; Castro, Joana; Parente, Nuno; Teixeira, Carina; Fraga, Ana; Torres, Sandra			Fammeal: A Gamified Mobile Application for Parents and Children to Help Healthcare Centers Treat Childhood Obesity	IEEE TRANSACTIONS ON GAMES												Healthcare centers are ideal settings to identify and motivate parents to adhere to healthier lifestyles in order to reverse their child's excessive weight. However, such promotions are time- and resource-consuming, and primary health care needs new approaches to engage parents. In this article, we present an app for that purpose, with tailored recommendations for parents regarding young children…					Castro, Joana/KFS-4506-2024; Afonso, Lisa/S-8400-2019; Torres, Sana/L-4688-2019	Afonso, Lisa/0000-0003-4455-5895; Torres, Sana/0000-0003-4526-4272; Roigues, Rui/0000-0003-4883-1375; Parente, Nuno/0000-0002-4198-243X													2475-1502	2475-1510				DEC	2020	12	4
J	Proctor, ES; Aveiro, KHL; Pagano, I; Wilkens, LR; Park, L; Spencer, L; Butel, J; Martin, CK; Apolzan, JW; Novotny, R; Kearney, J; Lozano, CP				Proctor, Emerald S.; Aveiro, Kiari H. L.; Pagano, Ian; Wilkens, Lynne R.; Park, Leihua; Spencer, Leilani; Butel, Jeannie; Martin, Corby K.; Apolzan, John W.; Novotny, Rachel; Kearney, John; Lozano, Chloe P.			Integration of the PortionSize Ed App into SNAP-Ed for Improving Diet Quality Among Adolescents in Hawaii: A Randomized Pilot Study	NUTRIENTS												Background/Objectives: Coupling mobile health (mHealth) technology with community-based nutrition programs may enhance diet quality in adolescents. This pilot study evaluated the feasibility, acceptability, and preliminary efficacy of integrating PortionSize Ed (PSEd), an image-assisted dietary assessment and education app, into the six-week Hawaii Food and Lifeskills for Youth (HI-FLY) curriculu…					; Apolzan, John/N-1949-2017; Martin, Corby/N-1976-2017; Novotny, Rachel/K-9035-2012	Pagano, Ian/0000-0002-6248-0113; Apolzan, John/0000-0001-8492-7820; Wilkens, Lynne/0000-0001-8408-4536; Novotny, Rachel/0000-0002-9503-9471														2072-6643				OCT 1	2025	17	19
J	Karssen, LT; Larsen, JK; Burk, WJ; Kremers, SPJ; Hermans, RCJ; Ruiter, ELM; Vink, JM; de Weerth, C				Karssen, Levie T.; Larsen, Junilla K.; Burk, William J.; Kremers, Stef P. J.; Hermans, Roel C. J.; Ruiter, Emilie L. M.; Vink, Jacqueline M.; de Weerth, Carolina			Process and effect evaluation of the app-based parenting program Samen Happie! on infant zBMI: A randomized controlled trial	FRONTIERS IN PUBLIC HEALTH												Background: Although energy balance-related parenting practices are regarded critical components in the prevention of childhood obesity, most programs targeting parenting practices with respect to a wide range of energy balance-related behaviors were not aimed at high-risk families with a lower socioeconomic position (SEP).Objective: The Samen Happie! app-based program aimed to stimulate healthy …					Hermans, Roel/D-5803-2012; Ruiter, Emilie/G-8031-2016; de Weerth, Carolina/I-7963-2018; Burk, William/AGK-4576-2022	de Weerth, Carolina/0000-0002-0921-1811; Burk, William/0000-0001-8788-0773														2296-2565				DEC 23	2022	10
J	Sandborg, J; Henriksson, P; Söderström, E; Migueles, JH; Bendtsen, M; Blomberg, M; Löf, M				Sandborg, Johanna; Henriksson, Pontus; Soderstrom, Emmie; Migueles, Jairo H.; Bendtsen, Marcus; Blomberg, Marie; Lof, Marie			The effects of a lifestyle intervention (the HealthyMoms app) during pregnancy on infant body composition: Secondary outcome analysis from a randomized controlled trial	PEDIATRIC OBESITY												Background Pregnancy has been identified as a window for childhood obesity prevention. Although lifestyle interventions in pregnancy can prevent excessive gestational weight gain (GWG), little is known whether such interventions also affect infant growth and body composition. Objectives To investigate (i) the effects of a 6-month lifestyle intervention (the HealthyMoms app) on infant body composi…					Löf, Marie/AAW-3323-2020; Migueles, Jairo H/AAY-2262-2020; Henriksson, Pontus/AFS-6140-2022; Sandborg, Johanna/LTE-4000-2024	Löf, Marie/0000-0002-2273-4430; Bendtsen, Marcus/0000-0002-8678-1164; Migueles, Jairo H/0000-0003-0366-6935; Henriksson, Pontus/0000-0003-2482-7048; Sandborg, Johanna/0000-0003-0389-9333													2047-6302	2047-6310				JUN	2022	17	6
J	Chiarello, DI; Pardo, F; Moya, J; Pino, M; Rodríguez, A; Araneda, ME; Bertini, A; Gutiérrez, J				Chiarello, Delia Indira; Pardo, Fabian; Moya, Jessica; Pino, Maricela; Rodriguez, Andrea; Araneda, Maria Eugenia; Bertini, Ayleen; Gutierrez, Jaime			An mHealth Intervention to Reduce Gestational Obesity (mami-educ): Protocol for a Randomized Controlled Trial	JMIR RESEARCH PROTOCOLS												Background: The World Federation of Obesity warns that the main health problem of the next decade will be childhood obesity. It is known that factors such as gestational obesity produce profound effects on fetal programming and are strong predictors of overweight and obesity in children. Therefore, establishing healthy eating behaviors during pregnancy is the key to the primary prevention of the …					; Rodriguez, Andrea/JEO-3500-2023; Pardo, Fabian/HTP-7296-2023; Bertini, Ayleen/LZF-5894-2025	Pino, Maricela/0000-0003-3433-0617; Araneda Bengoechea, María Eugenia/0000-0002-4071-1048; Pardo, Fabian/0000-0002-6994-0418; Chiarello, Delia/0000-0002-1530-0458; roiguez, Anea/0000-0002-7419-8764; Bertini, Ayleen/0000-0003-2917-4437													1929-0748					JAN	2023	12	1
J	Riera-Navarro, C; Schwartz, C; Ducrot, P; Noirot, L; Delamaire, C; Sales-Wuillemin, E; Semama, DS; Lioret, S; Nicklaus, S				Riera-Navarro, Camille; Schwartz, Camille; Ducrot, Pauline; Noirot, Laurence; Delamaire, Corinne; Sales-Wuillemin, Edith; Semama, Denis S.; Lioret, Sandrine; Nicklaus, Sophie			A web-based and mobile randomised controlled trial providing complementary feeding guidelines to first-time parents in France to promote responsive parental feeding practices, healthy children's eating behaviour and optimal body mass index: the NutrienT trial study protocol	BMC PUBLIC HEALTH												BackgroundChildhood obesity is a crucial public health issue. Early childhood is a critical time to foster the establishment of healthy eating behaviours and growth, which are partly shaped by parental feeding practices. To inform French parents of the recently updated national complementary feeding guidelines for 0-3 years (in terms of nutrition and responsive feeding as a mean to encourage infa…					Lioret, Sanine/G-5568-2017; SALES-WUILLEMIN, Edith/HIR-3193-2022	Lioret, Sanine/0000-0002-2483-7820; SALES-WUILLEMIN, Edith/0000-0001-9844-3800; Riera-Navarro, Camille/0009-0008-6654-4947														1471-2458				SEP 27	2024	24	1
J	González, ODJ; Tugault-Lafleur, CN; Buckler, EJ; Hamilton, J; Ho, J; Buchholz, A; Morrison, KM; Ball, GDC; Mâsse, LC				Gonzalez, Olivia De-Jongh; Tugault-Lafleur, Claire N.; Buckler, E. Jean; Hamilton, Jill; Ho, Josephine; Buchholz, Annick; Morrison, Katherine M.; Ball, Geoff D. C.; Masse, Louise C.			The Aim2Be mHealth Intervention for Children With Overweight or Obesity and Their Parents: Person-Centered Analyses to Uncover Digital Phenotypes	JOURNAL OF MEDICAL INTERNET RESEARCH												Background: Despite the growing number of mobile health (mHealth) interventions targeting childhood obesity, few studies have characterized user typologies derived from individuals' patterns of interactions with specific app features (digital phenotypes). Objective: This study aims to identify digital phenotypes among 214 parent-child dyads who used the Aim2Be mHealth app as part of a randomized …					Morrison, Katherine/AAO-8046-2021; Buckler, E Jean/AAA-9547-2022; De Jongh González, Olivia/N-2700-2016	Morrison, Katherine/0000-0002-1737-256X; Buckler, E Jean/0000-0002-4561-9419; De Jongh González, Olivia/0000-0003-4782-9513; Tugault-Lafleur, Claire/0000-0002-4598-9372; Ball, Geoff/0000-0002-9432-3120; Mâsse, Louise/0000-0003-2483-8791; Ho, Josephine/0000-0003-0379-4427													1438-8871					JUN 22	2022	24	6
J	Salahshoornezhad, S; Sohrabi, Z; Mani, A; Abdelbasset, WK; Mehrabi, M; Zare, M; Mehrabani, S; Gerami, S; Haghighat, N; Akbarzadeh, M; Nouri, M				Salahshoornezhad, Sara; Sohrabi, Zahra; Mani, Arash; Abdelbasset, Walid Kamal; Mehrabi, Manoosh; Zare, Morteza; Mehrabani, Sanaz; Gerami, Shirin; Haghighat, Neda; Akbarzadeh, Marzieh; Nouri, Mehran			Effect of a multi-disciplinary program on anthropometric and biochemical parameters in obese and overweight elementary school girls: A randomized clinical trial	NUTRITION METABOLISM AND CARDIOVASCULAR DISEASES												Background and aims: Obesity and overweight in children are associated with an increased risk of several health issues. The present study aimed to assess the effects of a multi-disciplinary program (including nutrition education using a smartphone game, physical activity, and cognitive behavioral therapy [CBT]) on the management of obesity and overweight in elementary school girls. Methods and re…					mehrabani, sanaz/LZE-1215-2025; , Walid Kamal/T-8648-2017; haghighat, neda/AAB-1595-2021; Mani, Arash/B-6816-2018; Mehrabi, Manoosh/G-5472-2015; Sohrabi, Zahra/R-4948-2017; Akbarzadeh, Marzieh/L-4063-2016	mehrabani, sanaz/0000-0003-2032-9690; , Walid Kamal/0000-0003-4703-661X; haghighat, neda/0000-0003-2749-4306; Mani, Arash/0000-0002-6682-8957; Salahshoornezhad, Sara/0000-0002-9282-8934; Zare, Morteza/0000-0001-7157-9265; Mehrabi, Manoosh/0000-0002-2024-9415; Gerami, Shirin/0000-0001-8168-806X;													0939-4753	1590-3729				AUG	2022	32	8
J	Brazendale, K; Beets, MW; Weaver, RG; Turner-McGrievy, B; Brazendale, AB; Chandler, JL; Moore, JB; Huberty, JL; Lemley, J; Brownson, RC				Brazendale, Keith; Beets, Michael W.; Weaver, Robert G.; Turner-McGrievy, Brie; Brazendale, Allison B.; Chandler, Jessica L.; Moore, Justin B.; Huberty, Jennifer L.; Lemley, Joshua; Brownson, Ross C.			The application of mHealth to monitor implementation of best practices to support healthy eating and physical activity in afterschool programs	GLOBAL HEALTH PROMOTION												Background: Childhood obesity continues to be a global epidemic and many child-based settings (e.g. school, afterschool programs) have great potential to make a positive impact on children's health behaviors. Innovative and time-sensitive methods of gathering health behavior information for the purpose of evaluation and strategically deploying support are needed in these settings. Purpose: The ai…					Weaver, R Glenn/A-3489-2017; Brazendale, Keith/ABB-1965-2021; Moore, Justin/B-9357-2012; Huberty, Jennifer/AAL-5077-2020; Beets, Michael/IVH-9717-2023; Turner-McGrievy, Brie/I-7319-2019; Brownson, Ross/AEA-4811-2022	Weaver, R Glenn/0000-0001-5889-974X; Brazendale, Keith/0000-0001-9233-1621; Moore, Justin/0000-0003-4059-0538; Huberty, Jennifer/0000-0002-0276-4640;													1757-9759	1757-9767				MAR	2020	27	1
J	Davis, AM; Darden, PM; Snowden, J; Simon, AE; McCulloh, RJ; Bimali, M; Lee, J				Davis, Ann M.; Darden, Paul M.; Snowden, Jessica; Simon, Alan E.; McCulloh, Russell J.; Bimali, Milan; Lee, Jeannette			Rationale and protocol for a cluster randomized, cross-over trial of recruitment methods of rural children in primary care clinics: A feasibility study of a pediatric weight control trial in the IDeA States Pediatric Clinical Trials Network	CONTEMPORARY CLINICAL TRIALS												A significant percentage of clinical trials fail due to poor recruitment. Despite this, few studies exist to evaluate clinical trial recruitment strategies using a randomized approach in any population, and none exist to test recruitment strategies for trials involving children or rural populations. For clinical trials focused on weight control, evaluating retention and dose are extremely importa…					McCulloh, Russell/GVU-6139-2022	McCulloh, Russell/0000-0002-0403-6639													1551-7144	1559-2030				AUG	2021	107
J	Talens, C; da Quinta, N; Adebayo, FA; Erkkola, M; Heikkilä, M; Bargiel-Matusiewicz, K; Ziolkowska, N; Rioja, P; Lys, AE; Santa Cruz, E; Meinilä, J				Talens, Clara; da Quinta, Noelia; Adebayo, Folasade A.; Erkkola, Maijaliisa; Heikkila, Maria; Bargiel-Matusiewicz, Kamilla; Ziolkowska, Natalia; Rioja, Patricia; Lys, Agnieszka E.; Santa Cruz, Elena; Meinila, Jelena			Mobile- and Web-Based Interventions for Promoting Healthy Diets, Preventing Obesity, and Improving Health Behaviors in Children and Adolescents: Systematic Review of Randomized Controlled Trials	JOURNAL OF MEDICAL INTERNET RESEARCH												Background: Childhood and adolescent obesity is a growing global health issue linked to noncommunicable diseases such as cardiovascular disease and type 2 diabetes. Digital health technologies, including mobile apps and web-based programs, offer scalable tools to improve health behaviors, but their effectiveness in young populations remains unclear. Objective: This systematic review aimed to eval…					; Talens, Clara/L-2149-2018; BargielMatusiewicz, Kamilla/PHO-7664-2026; Rioja, Patricia/AAU-5358-2021; Heikkilä, Maria/HJI-6508-2023; Erkkola, Maijaliisa/J-5539-2018	Meinilä, Jelena/0000-0002-6377-1377; Talens, Clara/0000-0003-3904-9007; RIOJA FEUTRIE, PATRICIA/0000-0001-8964-1530; Adebayo, Folasade Abiola/0000-0001-8263-1735; Heikkilä, Maria/0000-0002-3645-3349; Erkkola, Maijaliisa/0000-0002-6966-1523; Santa Cruz, Elena/0000-0002-8126-1661; Ziółkowska, Natalia/0000-0002-0298-9612; Łyś, Agnieszka/0000-0001-8346-1862													1439-4456	1438-8871				MAY 20	2025	27
J	Chan, DN; Leong, K; Ong, C; Ku, CW; Chan, JKY; Chua, MC; Yap, F; Loy, SL				Chan, Daniel; Leong, Kylie; Ong, Chengsi; Ku, Chee Wai; Chan, Jerry Kok Yen; Chua, Mei Chien; Yap, Fabian; Loy, See Ling			Efficacy of a mobile app-based intervention to improve eating behaviours and lifestyle in infants of mothers with metabolic risk factors: study protocol of a randomised controlled trial	BMJ OPEN												Introduction Childhood obesity has surged globally, leading to various metabolic comorbidities and increased cardiovascular risks. Early intervention in lifestyle and feeding practices during infancy is crucial to mitigate these risks. This study evaluates the efficacy of a mobile web app-based intervention tool, named the Feeding, Lifestyle, Activity Goals (FLAGs) to promote healthier eating beh…					Loy, SeeLing/AGW-6714-2022; Chan, Jerry/ACB-2628-2022	Chan, Daniel/0000-0001-8191-5330													2044-6055					SEP 30	2025	15	9
J	Latomme, J; Morgan, PJ; De Craemer, M; Brondeel, R; Verloigne, M; Cardon, G				Latomme, Julie; Morgan, Philip J.; De Craemer, Marieke; Brondeel, Ruben; Verloigne, Maite; Cardon, Greet			A Family-Based Lifestyle Intervention Focusing on Fathers and Their Children Using Co-Creation: Study Protocol of the Run Daddy Run Intervention	INTERNATIONAL JOURNAL OF ENVIRONMENTAL RESEARCH AND PUBLIC HEALTH												Fathers play a unique and important role in shaping their children's physical activity (PA), independent from the mother. Lifestyle interventions focusing simultaneously on PA of fathers and their children (co-PA) are therefore a novel and promising way to improve PA of both. A theory-based lifestyle intervention was co-created with fathers (i.e., the Run Daddy Run intervention), using the behavi…					Brondeel, Ruben/L-3419-2019; Cardon, Greet/AEK-0110-2022; Morgan, Philip/G-7072-2013; De Craemer, Marieke/P-6072-2016	Cardon, Greet/0000-0003-4983-6557; Morgan, Philip/0000-0002-5632-8529; De Craemer, Marieke/0000-0002-5220-7850; Latomme, Julie/0000-0003-3061-6423														1660-4601				FEB	2021	18	4
J	Roed, M; Medin, AC; Vik, FN; Hillesund, ER; Van Lippevelde, W; Campbell, K; Overby, NC				Roed, Margrethe; Medin, Anine C.; Vik, Froydis N.; Hillesund, Elisabet R.; Van Lippevelde, Wendy; Campbell, Karen; Overby, Nina C.			Effect of a Parent-Focused eHealth Intervention on Children's Fruit, Vegetable, and Discretionary Food Intake (Food4toddlers): Randomized Controlled Trial	JOURNAL OF MEDICAL INTERNET RESEARCH												Background: In Western countries, children's diets are often low in fruits and vegetables and high in discretionary foods. Diet in early life tends to track through childhood and youth and even into adulthood. Interventions should, therefore, be delivered in periods when habitual traits are established, as in toddlerhood when children adapt to their family's diet. Objective: In this study, we ass…					; Øverby, Nina Cecilie/ABB-5400-2021; Medin, Anine Christine/HJO-8419-2023; Van Lippevelde, Wendy/AAM-6490-2021	Vik, Frøydis Nordgård/0000-0001-7324-0070; Hillesund, Elisabet Rudjord/0000-0003-0757-1861; Øverby, Nina Cecilie/0000-0002-1871-041X; Røed, Margrethe/0000-0002-5887-0522; Campbell, Karen/0000-0002-4499-3396; Medin, Anine Christine/0000-0003-4154-6264; Van Lippevelde, Wendy/0000-0002-8535-0215													1439-4456	1438-8871				FEB 16	2021	23	2
J	Stasinaki, A; Büchter, D; Shih, CHI; Heldt, K; Güsewell, S; Brogle, B; Farpour-Lambert, N; Kowatsch, T; l'Allemand, D				Stasinaki, A.; Buchter, D.; Shih, C. -H. I.; Heldt, K.; Gusewell, S.; Brogle, B.; Farpour-Lambert, N.; Kowatsch, T.; l'Allemand, D.			Effects of a novel mobile health intervention compared to a multi-component behaviour changing program on body mass index, physical capacities and stress parameters in adolescents with obesity: a randomized controlled trial	BMC PEDIATRICS												Background Less than 2% of overweight children and adolescents in Switzerland can participate in multi-component behaviour changing interventions (BCI), due to costs and lack of time. Stress often hinders positive health outcomes in youth with obesity. Digital health interventions, with fewer on-site visits, promise health care access in remote regions; however, evidence for their effectiveness i…																				1471-2431				JUL 9	2021	21	1
J	Perdew, M; Liu, S; Rhodes, R; Ball, GDC; Mâsse, LC; Hartrick, T; Strange, K; Naylor, PJ				Perdew, Megan; Liu, Sam; Rhodes, Ryan; Ball, Geoff D. C.; Masse, Louise C.; Hartrick, Teresa; Strange, Karen; Naylor, Patti-Jean			The Effectiveness of a Blended In-Person and Online Family-Based Childhood Obesity Management Program	CHILDHOOD OBESITY												Background: The purpose of this study was to evaluate the effectiveness of a 10-week blended family-based childhood obesity management program, relative to a wait-list control, in improving child body mass index (BMI) z-scores, child lifestyle behaviors, parental support for healthy eating and physical activity, and self-regulation for healthy eating and physical activity support. Methods: This s…					Rhodes, Ryan/ABB-4896-2020; Liu, Sam/IUP-7806-2023	Rhodes, Ryan/0000-0003-0940-9040; Mâsse, Louise/0000-0003-2483-8791;													2153-2168	2153-2176				JAN 1	2021	17	1
J	Oei, K; Choi, EEY; Bar-Dayan, A; Stinson, JN; Palmert, MR; Alfonsi, JE; Hamilton, J				Oei, Krista; Choi, Elizabeth E. Y.; Bar-Dayan, Alisa; Stinson, Jennifer N.; Palmert, Mark R.; Alfonsi, Jeffrey E.; Hamilton, Jill			An Image-Recognition Dietary Assessment App for Adolescents With Obesity: Pilot Randomized Controlled Trial	JMIR FORMATIVE RESEARCH												Background: Adolescence is a period of increased susceptibility to developing obesity-related health issues due to poor eating patterns and increased sedentary behaviors. Recommendations for pediatric obesity management include dietary assessments. However, adolescents often avoid food logging through traditional methods. The use of image-recognition dietary assessment apps in adolescents with ob…						Palmert, Mark/0000-0002-4096-0685; Bar-Dayan, Alisa/0009-0009-8992-2442; Choi, Elizabeth EY/0000-0003-0531-8133; Alfonsi, Jeffrey E/0000-0002-6305-9195														2561-326X					2024	8
J	Sutherland, R; Brown, A; Nathan, N; Yoong, S; Janssen, L; Chooi, A; Hudson, N; Wiggers, J; Kerr, N; Evans, N; Gillham, K; Oldmeadow, C; Searles, A; Reeves, P; Davies, M; Reilly, K; Cohen, B; Wolfenden, L				Sutherland, Rachel; Brown, Alison; Nathan, Nicole; Yoong, Serene; Janssen, Lisa; Chooi, Amelia; Hudson, Nayerra; Wiggers, John; Kerr, Nicola; Evans, Nicole; Gillham, Karen; Oldmeadow, Christopher; Searles, Andrew; Reeves, Penny; Davies, Marc; Reilly, Kathryn; Cohen, Brad; Wolfenden, Luke			A Multicomponent mHealth-Based Intervention (SWAP IT) to Decrease the Consumption of Discretionary Foods Packed in School Lunchboxes: Type I Effectiveness-Implementation Hybrid Cluster Randomized Controlled Trial	JOURNAL OF MEDICAL INTERNET RESEARCH												Background: There is significant opportunity to improve the nutritional quality of foods packed in children's school lunchboxes. Interventions that are effective and scalable targeting the school and home environment are therefore warranted. Objective: This study aimed to assess the effectiveness of a multicomponent, mobile health-based intervention, SWAP IT, in reducing the energy contribution o…					Reilly, Kathryn/ABC-2167-2021; Brown, Alison/IRZ-7107-2023; Nathan, Nicole/J-4241-2019; Oldmeadow, Christopher/HKF-3685-2023; Sutherland, Rachel/AEH-9206-2022	Reilly, Kathryn/0000-0002-2862-956X; Hudson, Nayerra/0000-0002-0069-1564; Kajons, Nicole/0000-0003-2739-9632; Yoong, Sze Lin/0000-0002-0836-017X; Brown, Alison/0000-0002-4233-7467; Nathan, Nicole/0000-0002-7726-1714; Oldmeadow, Christopher/0000-0001-6104-1322; Janssen, Lisa/0000-0003-3583-2491; Chooi, Amelia/0000-0003-2772-3471; Wiggers, John H/0000-0001-6361-9685; Kerr, Nicola/0000-0002-9448-990…													1439-4456	1438-8871				JUN 24	2021	23	6
J	Willis, EA; Burney, R; Hales, D; Ilugbusi, LO; Tate, DF; Nezami, B; Clarke, EC; Moore, RH; Mathews, E; Thompson, M; Beckelheimer, B; Ward, DS				Willis, Erik; Burney, Regan O.; Hales, Derek F.; Ilugbusi, LeAndra; Tate, Deborah C.; Nezami, Brooke H.; Clarke, Emily; Moore, Renee; Mathews, Emma; Thompson, Meredith S.; Beckelheimer, Brittany; Ward, Dianne			My wellbeing-their wellbeing - An eHealth intervention for managing obesity in early care and education: Protocol for the Go NAPSACC Cares cluster randomized control trial	PLOS ONE												Background To fully leverage the potential of the early care and education (ECE) setting for childhood obesity prevention, initiatives must not intervene solely at the organizational level, but rather they should also address the health needs of the ECE workers. Workers suffer disproportionately high rates of obesity, and have reported low confidence in modeling and promoting healthy eating and a…					; Willis, Erik/B-7055-2018	Nezami, Brooke/0000-0002-9426-7026; Tate, Deborah/0000-0002-4915-5308; Willis, Erik/0000-0002-0114-1660; Hales, Derek/0000-0001-5014-3892														1932-6203				JUL 7	2023	18	7
J	Ekambareshwar, M; Taki, S; Mihrshahi, S; Baur, LA; Rissel, C; Wen, L				Ekambareshwar, Mahalakshmi; Taki, Sarah; Mihrshahi, Seema; Baur, Louise A.; Rissel, Chris; Wen, Li Ming			Participant Experiences of an Infant Obesity Prevention Program Delivered via Telephone Calls or Text Messages	HEALTHCARE												A 3-arm randomised controlled trial implemented in 2017, recruited participants from four Local Health Districts (LHDs) in New South Wales (NSW) to test an early obesity prevention program delivered via telephone calls (telephone) or text messages (SMS). This sub-study explored participants' experience and satisfaction with the program. A multimethod design was used. Quantitative satisfaction que…					Rissel, Chris/ABA-5881-2020; Mihrshahi, Seema/NFS-2613-2025; Baur, Louise/AAE-3413-2021; Wen, Li Ming/AEJ-2220-2022; Ekambareshwar, Mahalakshmi/AAY-5959-2020	Rissel, Chris/0000-0002-2156-8581; Mihrshahi, Seema/0000-0001-6567-9884; Baur, Louise/0000-0002-4521-9482; Wen, Li Ming/0000-0003-1381-4022; Ekambareshwar, Mahalakshmi/0000-0003-1936-7120														2227-9032				MAR	2020	8	1
J	Brito, FA; Alves, TF; Santos, N; Michaud, TL; Eisenhauer, C; De Leon, EB; Squarcini, CFR; Kachman, S; Almeida, F; Estabrooks, P				Brito, Fabiana Almeida; Alves, Thais Favero; Santos, Natalia; Michaud, Tzeyu L.; Eisenhauer, Christine; De Leon, Elisa Brosina; Squarcini, Camila Fabiana Rossi; Kachman, Stephen; Almeida, Fabio; Estabrooks, Paul			Feasibility of a culturally adapted technology-delivered, family-based childhood obesity intervention for Latino/Hispanic families in rural Nebraska: the Hispanic Family Connections study protocol	BMJ OPEN												Introduction Addressing childhood obesity risk factors like home environment, parental roles, excess weight, physical activity and healthy eating among Latino/Hispanic (L/H) families living in rural communities is an important priority. However, evidence supporting these interventions among L/H families living in rural communities is missing. Our trial will use cultural adaptation and implementat…					Estabrooks, Paul/L-4257-2019; Almeida, Fabio/Q-8167-2019; Squarcini, Camila/AAL-9349-2021; Fávero Alves, Thaís/ABA-1795-2021; Silva, Fabiana/GWU-9143-2022	Almeida, Fabio/0000-0002-2404-0694; Eisenhauer, Christine/0000-0002-8591-7162; Squarcini, Camila/0000-0002-1605-4834; Santos, Natalia/0000-0001-7833-3671; Michaud, Tzeyu/0000-0002-2053-3942; de Leon, Elisa Brosina/0000-0002-2559-6897; Fávero Alves, Thaís/0000-0003-3246-8014;													2044-6055					OCT 18	2024	14	10
J	Karssen, LT; Vink, JM; de Weerth, C; Hermans, RCJ; de Kort, CPM; Kremers, SPJ; Ruiter, ELM; Larsen, JK				Karssen, Levie T.; Vink, Jacqueline M.; de Weerth, Carolina; Hermans, Roel C. J.; de Kort, Carina P. M.; Kremers, Stef P. J.; Ruiter, Emilie L. M.; Larsen, Junilla K.			An App-Based Parenting Program to Promote Healthy Energy Balance-Related Parenting Practices to Prevent Childhood Obesity: Protocol Using the Intervention Mapping Framework	JMIR FORMATIVE RESEARCH												Background: The family environment plays an important role in the development of children's energy balance-related behaviors. As a result, parents' energy balance-related parenting practices are important targets of preventive childhood obesity programs. Families with a lower socioeconomic position (SEP) may benefit from participating in such programs but are generally less well reached than fami…					; Hermans, Roel/D-5803-2012; de Weerth, Carolina/I-7963-2018; Ruiter, Emilie/G-8031-2016	Larsen, Junilla/0000-0001-6945-4519; de Weerth, Carolina/0000-0002-0921-1811; Vink, Jacqueline/0000-0003-3910-3528;														2561-326X				MAY	2021	5	5
J	Liu, Z; Gao, P; Gao, AY; Lin, Y; Feng, XX; Zhang, F; Xu, LQ; Niu, WY; Fang, H; Zhou, S; Li, WH; Yuan, JH; Xu, CX; Wu, N; Li, HJ; Wen, LM; Patton, GC; Wang, HJ; Wu, YF				Liu, Zheng; Gao, Pei; Gao, Ai-Yu; Lin, Yi; Feng, Xiang-Xian; Zhang, Fang; Xu, Li-Qun; Niu, Wen-Yi; Fang, Hai; Zhou, Shuang; Li, Wen-Hao; Yuan, Jian-Hui; Xu, Chun-Xia; Wu, Na; Li, Hui-Juan; Wen, Li-Ming; Patton, George C.; Wang, Hai-Jun; Wu, Yang-Feng			Effectiveness of a Multifaceted Intervention for Prevention of Obesity in Primary School Children in China A Cluster Randomized Clinical Trial	JAMA PEDIATRICS												IMPORTANCE A rapid nutritional transition has caused greater childhood obesity prevalence in many countries, but the repertoire of effective preventive interventions remains limited. OBJECTIVE To determine the effectiveness of a novel multifaceted intervention for obesity prevention in primary school children. DESIGN, SETTING, AND PARTICIPANTS A cluster randomized clinical trial was conducted dur…					李, 慧娟/JLL-8913-2023; Liu, Zheng/AHI-3660-2022; Wang, Haijun/AAD-1302-2021; Patton, George/B-5246-2013; Gao, Pei/R-4794-2018; yuan, jianhui/GQA-4825-2022; Wen, Li Ming/AEJ-2220-2022	Liu, Zheng/0000-0002-0405-2348; Wen, Li Ming/0000-0003-1381-4022; Zhou, Shuang/0000-0003-0387-5489													2168-6203	2168-6211				JAN	2022	176	1
J	Mahdi, S; Buckland, NJ; Chilcott, J				Mahdi, Sundus; Buckland, Nicola J. J.; Chilcott, Jim			Economic and health impacts of the Change4Life Food Scanner app: Findings from a randomized pilot and feasibility study	FRONTIERS IN NUTRITION												Introduction: The UK Government developed the Change4Life Food Scanner app to provide families with engaging feedback on the nutritional content of packaged foods. There is a lack of research exploring the cost-effectiveness of dietary health promotion apps. Methods: Through stakeholder engagement, a conceptual model was developed, outlining the pathway by which the Food Scanner app leads to prox…					Mahdi, Sundus/IQW-6269-2023; Chilcott, James/B-4474-2009	Mahdi, Sundus/0000-0002-6918-3453; Chilcott, James/0000-0003-1231-7817													2296-861X					MAR 16	2023	10
J	Sweeney, AM; Wilson, DK; Resnicow, K; Van Horn, ML; Kitzman, H				Sweeney, Allison M.; Wilson, Dawn K.; Resnicow, Kenneth; Van Horn, M. Lee; Kitzman, Heather			Engagement With Tailored Physical Activity Content: Secondary Findings From the Families Improving Together for Weight Loss Randomized Controlled Trial	JOURNAL OF MEDICAL INTERNET RESEARCH												Background: Web-based tailored interventions offer rich opportunities for improved access to and personalization of behavioral interventions. However, despite the promise of this approach, the engagement and underrepresentation of minority groups remain major issues. Objective: This study evaluated whether engagement (log-in status and log-in duration) with different types of tailored behavioral …					Van Horn, M/I-2659-2012	Sweeney, Allison/0000-0001-6398-8042; Kitzman, Heather/0000-0003-1219-6189; Resnicow, Ken/0000-0003-1416-9627; Wilson, Dawn/0000-0003-0941-5598													1439-4456	1438-8871				APR 12	2023	25
J	Mahdi, S; Chilcott, J; Buckland, NJ				Mahdi, Sundus; Chilcott, Jim; Buckland, Nicola J.			The impact of the Change4Life Food Scanner app on children's diets and parental psychological outcomes: a randomised pilot and feasibility study	BMC PUBLIC HEALTH												Background The Change4Life Food Scanner app raises awareness of the nutritional content of barcode-scanned packaged food through a variety of visual displays. This study investigated (1) the feasibility and acceptability of evaluating the effectiveness of the Food Scanner app in reducing children's energy (kcal) and sugar (g) intake over a 3-month period, (2) app engagement and (3) the app's impa…					Buckland, Nicola/V-7883-2019; Mahdi, Sundus/IQW-6269-2023; Chilcott, Jim/B-4474-2009	Mahdi, Sundus/0000-0002-6918-3453;														1471-2458				JUL 2	2025	25	1
[truncated: 10 more columns]

## Sheet: Raw data - Dimensions
"About the data: Exported on Jan 29, 2026. Criteria: '("pediatric obesity" OR "paediatric obesity") AND (mhealth OR smartphone OR "mobile app") AND (randomized OR RCT)' in title and abstract; Publication Year is 2026 or 2025 or 2024 or 2023 or 2022 or 2021 or 2020; Publication Type is Article. Note: For hyper-authorship publications with more than 100 authors the export does not include author na…
Rank	Publication ID	DOI	PMID	PMCID	Title	Abstract	Acknowledgements	Funding	Source title	Anthology title	Book editors	MeSH terms	Publication date	PubYear	Publication date (online)	Publication date (print)	Volume	Issue	Pagination	Open Access	Publication Type	Authors	Authors (Raw Affiliation)	Corresponding Authors	Authors Affiliations	Times cited	Recent citations	RCR	FCR	Source Linkout	Dimensions URL	Fields of Research (ANZSRC 2020)	Sustainable Development Goals
16886	pub.1176087294	10.3390/children11101178	39457143	PMC11505602	Effectiveness of Smartphone App for the Treatment of Pediatric Obesity: A Randomized Controlled Trial	BACKGROUND: Pediatric obesity treatment is based on high-intensity lifestyle counseling. However, high dropout rates and low effectiveness have been reported, even in specialized centers. Mobile health technologies have been used to overcome these limits with contrasting results. This study aims at evaluating the effectiveness of a six-month intervention with a mobile app for the treatment of ped…		This research was funded by the University of Campania Luigi Vanvitelli (Bando Giovani di Ateneo, D.R. n. 266 del 30/09/2022 to GRU).	Children				2024-09-27	2024	2024-09-27		11	10	1178	All OA; Gold	Article	Umano, Giuseppina Rosaria; Masino, Mariapia; Cirillo, Grazia; Rondinelli, Giulia; Massa, Francesca; di Santo Stefano, Giuseppe Salvatore R. C. Mangoni; Di Sessa, Anna; Marzuillo, Pierluigi; del Giudice, Emanuele Miraglia; Buono, Pietro	Umano, Giuseppina Rosaria (Department of the Woman, the Child, and General and Specialized Surgery, University of Campania Luigi Vanvitelli, 80138 Naples, Italy;, giuseppinarosaria.umano@unicampania.it, (G.R.U.);, mariapia.masino@studenti.unicampania.it, (M.M.);, grazia.cirillo@unicampania.it, (G.C.);, giulia.rondinelli@unicampania.it, (G.R.);, massafrancesca96@gmail.com, (F.M.);, giuseppesalvato…	del Giudice, Emanuele Miraglia (University of Campania "Luigi Vanvitelli"; Department of the Woman, the Child, and General and Specialized Surgery, University of Campania Luigi Vanvitelli, 80138 Naples, Italy;, giuseppinarosaria.umano@unicampania.it, (G.R.U.);, mariapia.masino@studenti.unicampania.it, (M.M.);, grazia.cirillo@unicampania.it, (G.C.);, giulia.rondinelli@unicampania.it, (G.R.);, mass…	Umano, Giuseppina Rosaria (University of Campania "Luigi Vanvitelli"; Department of the Woman, the Child, and General and Specialized Surgery, University of Campania Luigi Vanvitelli, 80138 Naples, Italy;, giuseppinarosaria.umano@unicampania.it, (G.R.U.);, mariapia.masino@studenti.unicampania.it, (M.M.);, grazia.cirillo@unicampania.it, (G.C.);, giulia.rondinelli@unicampania.it, (G.R.);, massafran…	4	4		3.94	https://www.mdpi.com/2227-9067/11/10/1178/pdf	https://app.dimensions.ai/details/publication/pub.1176087294	32 Biomedical and Clinical Sciences; 3202 Clinical Sciences; 42 Health Sciences; 4203 Health Services and Systems	3 Good Health and Well Being
13735	pub.1190161433	10.1177/30502225251348292	40612182	PMC12220870	Process Evaluation of a Randomized Controlled Trial With a Mobile Health Intervention for Children With Obesity	Objectives: To explore barriers for recruitment, attrition, and mHealth usage in a Swedish randomized controlled trial (RCT) including a mobile health (mHealth) intervention for children 5 to 12 years (n = 79) in obesity treatment. Methods: A retrospective process evaluation was conducted using Normalization Process Theory (NPT). To answer the study objectives, data on staff- and parental mHealth…	The authors wish to thank all clinical staff, as well as participants and their parents, involved in this study. We would further like to thank Love Marcus and Andreas Drangel at the company Health Support Sweden AB, and staff at the former company Lifee AB. Thank you Emilia Hagman for valuable input and professional support.	Funding The author(s) disclosed receipt of the following financial support for the research, authorship, and/or publication of this article: This research was supported by grants provided by Region Stockholm (ALF project), the Swedish Order of Freemasons, HRH Crown Princess Lovisa’s Foundation for Pediatric Care, Mjölkdroppen Foundation, and by research, education and intervention (RD&E) at Karol…	Global Pediatric Health				2025-02	2025	2025-06-25	2025-02	12		30502225251348292	All OA; Hybrid	Article	Hedin, Linnea; Hagströmer, Maria; Marcus, Claude; Danielsson, Pernilla	Hedin, Linnea (Department of Clinical Science, Intervention and Technology, Division of Pediatrics, Karolinska Institutet, Stockholm, Sweden; Allied Health Professionals, Karolinska University Hospital, Stockholm, Sweden); Hagströmer, Maria (Department of Neurobiology, Care Sciences and Society, Division of Physiotherapy, Karolinska Institutet, Stockholm, Sweden; Academic Primary Health Care Cent…	Hedin, Linnea (Karolinska Institutet; Karolinska University Hospital)	Hedin, Linnea (Karolinska Institutet; Karolinska University Hospital); Hagströmer, Maria (Karolinska Institutet; Stockholm Regional Council; Sophiahemmet University College); Marcus, Claude (Karolinska Institutet); Danielsson, Pernilla (Karolinska Institutet)	0	0			https://doi.org/10.1177/30502225251348292	https://app.dimensions.ai/details/publication/pub.1190161433	42 Health Sciences; 4203 Health Services and Systems	3 Good Health and Well Being
12423	pub.1131130071	10.1186/s12887-020-02338-9	32967638	PMC7513491	A novel interactive mobile health support system for pediatric obesity treatment: a randomized controlled feasibility trial	BackgroundIn order to achieve improved weight status, behavioral pediatric obesity treatment is resource intensive. Mobile Health (mHealth) is more accessible than standard care but effective approaches are scarce. Therefore, the aim of this feasibility trial was to study trial design, mHealth usage, compliance, and acceptability of a novel mHealth approach in pediatric obesity treatment.MethodsT…	The authors wish to thank all participants and their parents, as well as all healthcare professionals involved in this study. Thanks for the rewarding collaboration with Love Marcus, Andreas Drangel and Claude Marcus at the company Health Support Sweden AB. A special thanks to Professor Maria Hagströmer for her support and professional advice.	This research was supported by grants provided by Region Stockholm (ALF project), the Swedish Order of Freemasons, and by research, education and intervention (RD&E) at Karolinska University Hospital. Health Support Sweden AB (Stockholm, Sweden) provided the scales, accelerometers and data storage used by the intervention group. Open Access funding provided by Karolinska Institute.	BMC Pediatrics			Child; Feasibility Studies; Female; Humans; Pediatric Obesity; Sweden; Telemedicine; Text Messaging	2020-09-23	2020	2020-09-23	2020-12	20	1	447	All OA; Gold	Article	Johansson, Linnea; Hagman, Emilia; Danielsson, Pernilla	Johansson, Linnea (Department of Clinical Science, Intervention and Technology, Division of Pediatrics, Karolinska Institutet, CLINTEC, Novum, Blickagangen 6A, 141 57, Huddinge, Sweden; Health Professionals Function, Medical Unit Occupational Therapy & Physiotherapy, Karolinska University Hospital, Stockholm, Sweden); Hagman, Emilia (Department of Clinical Science, Intervention and Technology, Di…	Danielsson, Pernilla (Karolinska Institutet)	Johansson, Linnea (Karolinska Institutet; Karolinska University Hospital); Hagman, Emilia (Karolinska Institutet); Danielsson, Pernilla (Karolinska Institutet)	37	18	1.97	9.21	https://bmcpediatr.biomedcentral.com/track/pdf/10.1186/s12887-020-02338-9	https://app.dimensions.ai/details/publication/pub.1131130071	42 Health Sciences; 4203 Health Services and Systems	3 Good Health and Well Being
10095	pub.1155968809	10.21037/mhealth-22-31	37089270	PMC10119441	The Baby Bites Text Messaging Project with randomized controlled trial: texting to improve infant feeding practices	Background: Rapid weight gain and overweight in infancy are associated with childhood obesity. Thus, effective, accessible interventions to promote healthy infant feeding practices to prevent early obesity are essential. Methods: This mixed-methods study involved diverse parents of infants in an urban, low-income pediatric clinic. Qualitative interviews explored parental attitudes towards feeding…	We want to thank Madhavi Kaluva, MS, for assisting in developing the text messages and recruiting participants, and collecting 24-hour recalls. We also wish to acknowledge Leah Zimmerman for recruiting participants and collecting patient weights and lengths. Finally, we thank Lona Sandon, PhD, RDN, LD, Kimberly Mory, PhD, CCC-SLP, and Kathleen Eustace, MPH, RDN, LD for their assistance in evaluat…		mHealth				2023-04	2023	2023-04		0	0	0-0	All OA; Gold	Article	Davis, Kathleen E.; Klingenberg, Adyson; Massey-Stokes, Marilyn; Habiba, Nusrath; Gautam, Rupali; Warren, Cynthia; Yeatts, Paul	Davis, Kathleen E. (Department of Nutrition and Food Sciences, Texas Woman’s University, Denton, TX, USA, ;); Klingenberg, Adyson (Department of Nutrition and Food Sciences, Texas Woman’s University, Denton, TX, USA, ;); Massey-Stokes, Marilyn (School of Health Promotion and Kinesiology, Texas Woman’s University, Denton, TX, USA, ;); Habiba, Nusrath (Department of Pediatrics and Women’s Health, U…	Davis, Kathleen E. (Texas Woman's University)	Davis, Kathleen E. (Texas Woman's University); Klingenberg, Adyson (Texas Woman's University); Massey-Stokes, Marilyn (Texas Woman's University); Habiba, Nusrath (University of North Texas Health Science Center); Gautam, Rupali (University of North Texas Health Science Center); Warren, Cynthia (Texas Woman's University); Yeatts, Paul (Texas Woman's University)	3	2	0.7	1.31	https://mhealth.amegroups.com/article/viewFile/110909/pdf	https://app.dimensions.ai/details/publication/pub.1155968809	42 Health Sciences; 4206 Public Health
9986	pub.1183757191	10.1111/nyas.15278	39714879	PMC11776450	Behavior‐change lifestyle interventions for the treatment of obesity in children and adolescents: A scoping review	Behavior-change lifestyle interventions are fundamental in children and adolescent obesity management. This scoping review discusses optimal behavior-change lifestyle interventions in the treatment of overweight and obesity in children and adolescents. A literature search on diet, physical activity, and behavioral intervention for obesity treatment in children and adolescents aged 0-19 years was …	ACKNOWLEDGMENTS The Department of Nutrition and Food Safety at the World Health Organization (WHO) commissioned and provided financial support for this work. WHO acknowledges the financial support from the Norwegian Agency for Development Cooperation (NORAD), the Swedish International Development Cooperation Agency (SIDA), the Government of the Grand Duchy of Luxembourg, and the Government of Ger…		Annals of the New York Academy of Sciences			Humans; Child; Adolescent; Pediatric Obesity; Exercise; Behavior Therapy; Life Style; Body Mass Index; Child, Preschool	2024-12-23	2024	2024-12-23	2025-01	1543	1	31-41	All OA; Hybrid	Article	Li, Liubai; Sun, Feng; Du, Jian; Li, Zhixia; Chen, Tianjiao; Shi, Xuanyu	Li, Liubai (Institute of Child and Adolescent Health, School of Public Health, Peking University Health Science Center, Peking University, Beijing, China); Sun, Feng (Peking University Center for Evidence Based Medicine and Clinical Research, Peking University, Beijing, China); Du, Jian (National Institute of Health Data Science, Peking University, Beijing, China); Li, Zhixia (Peking University C…	Li, Liubai (Peking University)	Li, Liubai (Peking University); Sun, Feng (Peking University); Du, Jian (Peking University); Li, Zhixia (Peking University); Chen, Tianjiao (Peking University); Shi, Xuanyu (Peking University)	6	6		5.15	https://doi.org/10.1111/nyas.15278	https://app.dimensions.ai/details/publication/pub.1183757191	32 Biomedical and Clinical Sciences; 42 Health Sciences; 4206 Public Health; 52 Psychology; 5203 Clinical and Health Psychology	3 Good Health and Well Being
9769	pub.1135665472	10.1038/s41366-021-00765-x	33627775	PMC7904036	Harnessing technological solutions for childhood obesity prevention and treatment: a systematic review and meta-analysis of current applications	BackgroundTechnology holds promise for delivery of accessible, individualized, and destigmatized obesity prevention and treatment to youth.ObjectivesThis review examined the efficacy of recent technology-based interventions on weight outcomes.MethodsSeven databases were searched in April 2020 following PRISMA guidelines. Inclusion criteria were: participants aged 1–18 y, use of technology in a pr…	This publication was made possible by Grant Number T32 HL130357 from the National Heart, Lung, and Blood Institute (NHLBI), National Institutes of Health (NIH) and K08 MH120341 from the National Institute of Mental Health (NIMH), NIH. The content is solely the responsibility of the authors and does not necessarily represent the official views of the NIH.		International Journal of Obesity			Child; Humans; Overweight; Pediatric Obesity; Randomized Controlled Trials as Topic; Technology; Telemedicine	2021-02-24	2021	2021-02-24	2021-05	45	5	957-981	All OA; Bronze	Article	Fowler, Lauren A.; Grammer, Anne Claire; Staiano, Amanda E.; Fitzsimmons-Craft, Ellen E.; Chen, Ling; Yaeger, Lauren H.; Wilfley, Denise E.	Fowler, Lauren A. (Department of Psychiatry, Washington University School of Medicine, St. Louis, MO, USA); Grammer, Anne Claire (Department of Psychiatry, Washington University School of Medicine, St. Louis, MO, USA); Staiano, Amanda E. (LSU’s Pennington Biomedical Research Center, Baton Rouge, LA, USA); Fitzsimmons-Craft, Ellen E. (Department of Psychiatry, Washington University School of Medic…	Fowler, Lauren A. (Washington University in St. Louis)	Fowler, Lauren A. (Washington University in St. Louis); Grammer, Anne Claire (Washington University in St. Louis); Staiano, Amanda E. (Pennington Biomedical Research Center); Fitzsimmons-Craft, Ellen E. (Washington University in St. Louis); Chen, Ling (Washington University in St. Louis); Yaeger, Lauren H. (Washington University in St. Louis); Wilfley, Denise E. (Washington University in St. Loui…	60	30	3.41	13.03	https://www.nature.com/articles/s41366-021-00765-x.pdf	https://app.dimensions.ai/details/publication/pub.1135665472	32 Biomedical and Clinical Sciences; 42 Health Sciences; 4206 Public Health	3 Good Health and Well Being
9067	pub.1181336461	10.3390/nu16203456	39458453	PMC11510407	A Pilot Randomized Control Trial Testing a Smartphone-Delivered Food Attention Retraining Program in Adolescent Girls with Overweight or Obesity	BACKGROUND/OBJECTIVES: Attention bias (AB) toward food is associated with obesity, but it is unclear if programs designed to reduce AB can impact adolescents' eating behavior. We investigated whether a two-week, smartphone-delivered attention retraining (AR) program (vs a control program) altered food AB in adolescent girls with overweight. METHODS: Participants completed three food-cue visual-pr…	We wish to thank Daniel S. Pine for his assistance designing the study.	This research was funded by the Intramural Research Program of NICHD, grant number ZIAHD000641 (JAY) and The Obesity Society’s 2018 Weight Watchers Karen Miller-Kovach Research Grant (MTK). M. Parker’s work on this project was supported by funding from the DoD Child Collaboration Study at the Center for Deployment Psychology, a Center of the Uniformed Services University of the Health Sciences. T…	Nutrients			Humans; Female; Adolescent; Smartphone; Pilot Projects; Pediatric Obesity; Feeding Behavior; Overweight; Attentional Bias; Cues; Attention; Magnetoencephalography; Energy Intake	2024-10-12	2024	2024-10-12		16	20	3456	All OA; Gold	Article	Parker, Megan N.; Bloomer, Bess F.; Stout, Jeffrey D.; Byrne, Meghan E.; Schvey, Natasha A.; Brady, Sheila M.; Chen, Kong Y.; Nugent, Allison C.; Turner, Sara A.; Yang, Shanna B.; Stojek, Monika M.; Waters, Andrew J.; Tanofsky-Kraff, Marian; Yanovski, Jack A.	Parker, Megan N. (Section on Growth and Obesity, Division of Intramural Research, Eunice Kennedy Shriver, National Institute of Child Health and Human Development (NICHD), National Institutes of Health (NIH), Department of Health and Human Services (DHHS), 10 Center Drive, Room 1-3330, Bethesda, MD 20892, USA;, megan.parker.ctr@usuhs.edu, (M.N.P.);, bessfbloomer@gmail.com, (B.F.B.);, natasha.schv…	Tanofsky-Kraff, Marian (Eunice Kennedy Shriver National Institute of Child Health and Human Development; Section on Growth and Obesity, Division of Intramural Research, Eunice Kennedy Shriver, National Institute of Child Health and Human Development (NICHD), National Institutes of Health (NIH), Department of Health and Human Services (DHHS), 10 Center Drive, Room 1-3330, Bethesda, MD 20892, USA;,…	Parker, Megan N. (Eunice Kennedy Shriver National Institute of Child Health and Human Development; Section on Growth and Obesity, Division of Intramural Research, Eunice Kennedy Shriver, National Institute of Child Health and Human Development (NICHD), National Institutes of Health (NIH), Department of Health and Human Services (DHHS), 10 Center Drive, Room 1-3330, Bethesda, MD 20892, USA;, megan…	2	2		1.5	https://www.mdpi.com/2072-6643/16/20/3456/pdf?version=1728719719	https://app.dimensions.ai/details/publication/pub.1181336461	32 Biomedical and Clinical Sciences; 3210 Nutrition and Dietetics
8833	pub.1175498485	10.2196/58682	39621405	PMC11650080	An Image-Recognition Dietary Assessment App for Adolescents With Obesity: Pilot Randomized Controlled Trial	BACKGROUND: Adolescence is a period of increased susceptibility to developing obesity-related health issues due to poor eating patterns and increased sedentary behaviors. Recommendations for pediatric obesity management include dietary assessments. However, adolescents often avoid food logging through traditional methods. The use of image-recognition dietary assessment apps in adolescents with ob…	The authors wish to thank all the patient participants and their families, as well as the Healthy Living Clinic research and clinical team. KO received salary awards from the Canadian Pediatric Endocrine Group fellowship program and the SickKids Clinician-Scientist Training Program. The use of generative artificial intelligence (AI) or AI-assisted tools was not used in any portion of the manuscri…		JMIR Formative Research		Amaryllis Mavragani	Humans; Adolescent; Mobile Applications; Pilot Projects; Female; Male; Pediatric Obesity; Child; Nutrition Assessment	2024-12-02	2024	2024-12-02		8		e58682	All OA; Gold	Article	Oei, Krista; Choi, Elizabeth EY; Bar-Dayan, Alisa; Stinson, Jennifer N; Palmert, Mark R; Alfonsi, Jeffrey E; Hamilton, Jill	Oei, Krista (Division of Endocrinology, The Hospital for Sick Children, Toronto, ON, Canada; Department of Pediatrics, University of Toronto, Toronto, ON, Canada); Choi, Elizabeth EY (Research Department, RxFood Corporation, Toronto, ON, Canada); Bar-Dayan, Alisa (Clinical Dietetics, The Hospital for Sick Children, Toronto, ON, Canada); Stinson, Jennifer N (Research Institute, The Hospital for Si…	Oei, Krista (Hospital for Sick Children; University of Toronto)	Oei, Krista (Hospital for Sick Children; University of Toronto); Choi, Elizabeth EY (Research Department, RxFood Corporation, Toronto, ON, Canada); Bar-Dayan, Alisa (Hospital for Sick Children); Stinson, Jennifer N (Hospital for Sick Children; University of Toronto); Palmert, Mark R (Hospital for Sick Children; University of Toronto; Hospital for Sick Children; University of Toronto); Alfonsi, Je…	4	4		3.33	https://doi.org/10.2196/58682	https://app.dimensions.ai/details/publication/pub.1175498485	32 Biomedical and Clinical Sciences; 3210 Nutrition and Dietetics; 42 Health Sciences; 4203 Health Services and Systems; 4206 Public Health	3 Good Health and Well Being
8622	pub.1194193115	10.2196/72642	41129815	PMC12592898	The Good Start Matters mHealth Parenting Program: Protocol for a Randomized Controlled Trial	BACKGROUND: The family plays a critical role in shaping children's health behaviors during early childhood. Family-based interventions are a cornerstone of childhood obesity prevention but often yield modest effects and have several limitations, including a focus on a single caregiver and insufficient attention to coparenting dynamics. Mobile health (mHealth) interventions that include multiple c…	We are grateful to Dr Sam Liu (University of Victoria) and the Pathverse team, who supported the use of the Pathverse platform selected for the delivery of the intervention. OD-JG receives a postdoctoral fellowship from Michael Smith Health Research BC. LCM receives salary from the BC Children’s Hospital Research Institute and is also supported by the Health Promotion Professorship, School of Pop…		JMIR Research Protocols		Amy Schwartz	Humans; Parenting; Child, Preschool; Telemedicine; Child; Parents; Male; Female; Pediatric Obesity; Randomized Controlled Trials as Topic; Health Behavior	2025-10-23	2025	2025-10-23		14		e72642	All OA; Gold	Article	González, Olivia De-Jongh; Tugault-Lafleur, Claire N; Mah, Janet W T; Mâsse, Louise C	González, Olivia De-Jongh (School of Population and Public Health, Faculty of Medicine, BC Children’s Hospital Research Institute, University of British Columbia, Vancouver, BC, Canada); Tugault-Lafleur, Claire N (School of Nutrition Sciences, Faculty of Health Sciences, University of Ottawa, Ottawa, ON, Canada); Mah, Janet W T (Department of Psychiatry, BC Children’s Hospital Research Institute,…	Mâsse, Louise C (University of British Columbia; British Columbia Children's Hospital)	González, Olivia De-Jongh (University of British Columbia; British Columbia Children's Hospital); Tugault-Lafleur, Claire N (University of Ottawa); Mah, Janet W T (University of British Columbia; British Columbia Children's Hospital); Mâsse, Louise C (University of British Columbia; British Columbia Children's Hospital)	0	0			https://doi.org/10.2196/72642	https://app.dimensions.ai/details/publication/pub.1194193115	42 Health Sciences; 4203 Health Services and Systems; 4206 Public Health	3 Good Health and Well Being
8557	pub.1124817086	10.1186/s13643-020-1269-0	32046781	PMC7014738	Health apps targeting children with overweight—a protocol for a systematic review with meta-analysis and Trial Sequential Analysis of randomised clinical trials	BackgroundThe prevalence of overweight is increasing worldwide in children. Multi-component interventions incorporating diet, physical activity, and behavioural change have been shown to reduce body mass index (BMI). Whilst many children have their own smartphone, the clinical effects of using smartphone applications (apps) for overweight are unknown. This systematic review aims to ascertain the …	We would like to thank Sarah Louise Klingenberg, Information Specialist at the Copenhagen Trial Unit, Centre for Clinical Intervention Research for her guidance and assistance on developing search methods keywords for search strategies.	No funding has been received for this protocol.	Systematic Reviews			Body Mass Index; Child; Diet; Exercise; Humans; Mobile Applications; Overweight; Pediatric Obesity; Quality of Life; Randomized Controlled Trials as Topic; Smartphone; Telemedicine	2020-02-11	2020	2020-02-11	2020-12	9	1	28	All OA; Gold	Article	Rashid, Rajeeb; Perego, Paolo; Condon, Laura; Jakobsen, Janus Christian; Lindschou, Jane; Gluud, Christian; Andreoni, Giuseppe; Lissau, Inge	Rashid, Rajeeb (Paediatric Unit, Department of Child Health, University of Edinburgh, St John’s Hospital, EH54 6PP, Livingston, UK); Perego, Paolo (Department of Design, Politecnico di Milano, via Durando 38/a, 20158, Milan, Italy); Condon, Laura (School of Medicine, University of Nottingham, Medical School, NG7 2RD, Nottingham, UK); Jakobsen, Janus Christian (Copenhagen Trial Unit, Centre for Cl…	Lissau, Inge (Copenhagen University Hospital)	Rashid, Rajeeb (St John's Hospital); Perego, Paolo (Politecnico di Milano); Condon, Laura (University of Nottingham); Jakobsen, Janus Christian (Copenhagen University Hospital; Holbæk Sygehus); Lindschou, Jane (Copenhagen University Hospital); Gluud, Christian (Copenhagen University Hospital); Andreoni, Giuseppe (Politecnico di Milano); Lissau, Inge (Copenhagen University Hospital)	4	1	0.2	1.02	https://systematicreviewsjournal.biomedcentral.com/track/pdf/10.1186/s13643-020-1269-0	https://app.dimensions.ai/details/publication/pub.1124817086	32 Biomedical and Clinical Sciences; 3202 Clinical Sciences; 42 Health Sciences; 4203 Health Services and Systems
8140	pub.1144546009	10.1089/chi.2021.0271	35006001	PMC8982119	Can a Behavioral Weight-Loss Intervention Change Adolescents' Food Addiction Severity?	Objective: This study examines changes in the Yale Food Addiction Scale symptom count over a 24-week, weight-loss mobile Health (mHealth) intervention incorporating elements of addiction medicine. Methods: Adolescents (n = 117) with obesity (15.5 ± 1.3 years; 66% Hispanic) were randomized to the following: (1) mHealth intervention (AppAlone), (2) mHealth intervention+coaching (AppCoach), or (3) i…	A.P.V., N.Y., D.S.F., S.J.S., and E.H. conceptualized and designed the study, drafted the initial manuscript, and reviewed and revised the manuscript. C.P.W. performed the statistical analysis, drafted the initial manuscript, and reviewed and revised the manuscript. All authors approved the final manuscript as submitted and agree to be accountable for all aspects of the work. All authors read and…	This project was supported by a grant from eHealth International, Inc., and by an NIH/NCRR SC-CTSI Grant, No. UL1 TR000130, awarded to A.P.V. The article was partially supported by the National Institute on Minority Health and Health Disparities (NIMHD) Obesity Health Disparities Research Center (U54MD000502; Salvy/Dutton), the Eunice Kennedy Shriver National Institute of Child Health and Human D…	Childhood Obesity			Adolescent; Behavior Therapy; Food Addiction; Humans; Pediatric Obesity; Telemedicine; Weight Loss	2022-01-07	2022	2022-01-07	2022-04-01	18	3	206-212	All OA; Green	Article	Vidmar, Alaina P.; Yamashita, Nozomi; Fox, D. Steven; Hegedus, Elizabeth; Wee, Choo Phei; Salvy, Sarah J.	Vidmar, Alaina P. (Department of Pediatrics, Children's Hospital Los Angeles and Keck School of Medicine of USC, Center for Endocrinology, Diabetes, and Metabolism, Los Angeles, CA, USA.); Yamashita, Nozomi (Department of Pediatrics, Children's Hospital Los Angeles, Los Angeles, CA, USA.); Fox, D. Steven (Department of Pharmaceutical and Health Economics, School of Pharmacy of the University of S…	Vidmar, Alaina P. (University of Southern California)	Vidmar, Alaina P. (University of Southern California); Yamashita, Nozomi (Children's Hospital of Los Angeles); Fox, D. Steven (University of Southern California); Hegedus, Elizabeth (University of Southern California); Wee, Choo Phei (University of Southern California; Southern California Clinical and Translational Science Institute); Salvy, Sarah J. (Cedars-Sinai Medical Center)	17	11	1.41	5.63	https://www.ncbi.nlm.nih.gov/pmc/articles/8982119	https://app.dimensions.ai/details/publication/pub.1144546009	32 Biomedical and Clinical Sciences; 3210 Nutrition and Dietetics; 3213 Paediatrics; 42 Health Sciences; 4206 Public Health	3 Good Health and Well Being
7758	pub.1126027254	10.2196/16925	32673267	PMC7381070	Mobile Health Apps in Pediatric Obesity Treatment: Process Outcomes From a Feasibility Study of a Multicomponent Intervention	BACKGROUND: Multicomponent family interventions underline current best practice in childhood obesity treatment. Mobile health (mHealth) adjuncts that address eating and physical activity behaviors have shown promise in clinical studies. OBJECTIVE: This study aimed to describe process methods for applying an mHealth intervention to reduce the rate of eating and monitor physical activity among chil…	The research team wishes to acknowledge the research collaborators Anastasios Delopoulos, Eirini Lekka, Ioannis Ioakeimidis, Christos Diou, Isabel Perez, Daniel Ferri, and all the BigO Project Consortium Members; Cecilia Bergh, Per Söderston, and the team at Mando Group AB, Stockholm, Sweden; the W82GO clinical and administrative team, and the physiotherapy department at Children’s Health Ireland…		JMIR mHealth and uHealth		Gunther Eysenbach, Stuart Nelson	Adolescent; Child; Feasibility Studies; Female; Humans; Ireland; Male; Mobile Applications; Pediatric Obesity; Quality of Life; Telemedicine	2020-07-08	2020	2020-07-08		8	7	e16925	All OA; Gold	Article	Browne, Sarah; Kechadi, M-Tahar; O'Donnell, Shane; Dow, Mckenzie; Tully, Louise; Doyle, Gerardine; O'Malley, Grace	Browne, Sarah (School Public Health, Physiotherapy & Sports Science, University College Dublin, Dublin, Ireland); Kechadi, M-Tahar (Insight Centre for Data Analytics, School of Computer Science, University College Dublin, Dublin, Ireland); O'Donnell, Shane (School of Sociology, University College Dublin, Dublin, Ireland); Dow, Mckenzie (School Public Health, Physiotherapy & Sports Science, Univer…	O'Malley, Grace (Royal College of Surgeons in Ireland; W82GO Child and Adolescent Weight Management Service, Children's Health Ireland at Temple Street, Dublin, Ireland)	Browne, Sarah (University College Dublin); Kechadi, M-Tahar (University College Dublin); O'Donnell, Shane (University College Dublin); Dow, Mckenzie (University College Dublin); Tully, Louise (Royal College of Surgeons in Ireland); Doyle, Gerardine (University College Dublin); O'Malley, Grace (Royal College of Surgeons in Ireland; W82GO Child and Adolescent Weight Management Service, Children's H…	40	22	2.73	8.87	https://jmir.org/api/download?alt_name=mhealth_v8i7e16925_app5.pdf&filename=a42898521c80dfde5bc6b70728b8e3b6.pdf	https://app.dimensions.ai/details/publication/pub.1126027254	42 Health Sciences; 4203 Health Services and Systems; 4206 Public Health	3 Good Health and Well Being
7737	pub.1183231089	10.2196/55243	39656510	PMC11668985	Effects of 10 Weeks of Walking With Mobile Step-Tracking Apps on Body Composition, Fitness, and Psychological State in Adolescents Who Are Overweight and Obese: Randomized Controlled Trial	BACKGROUND: In recent decades, physical activity intervention programs have been developed to reduce overweight and obesity in adolescents. However, this population is considered hard to reach in physical activity programs due to lack of adherence and poor results. Interventions with mobile phones in the adolescent population with normal weight have shown benefits, so this line of research may pr…	This research has been financed by grants from the Ministry of Science and Innovation of the Spanish Government in the program knowledge generation (titled Promotion of Daily Physical Activity recommended for the Health of Adolescents through Mobile Apps, Wearables and a Gamified TAC; Call: 2022/reference code: PID2022-140245OA-I00). This work is part of the postgraduate studies of CMP-R. The aut…		Journal of Medical Internet Research		Taiane de Azevedo Cardoso	Humans; Adolescent; Mobile Applications; Body Composition; Female; Male; Overweight; Walking; Child; Obesity; Physical Fitness; Pediatric Obesity	2024-12-10	2024	2024-12-10		26		e55243	All OA; Gold	Article	Mateo-Orcajada, Adrián; Ponce-Ramírez, Cristina M; Abenza-Cano, Lucía; Vaquero-Cristóbal, Raquel	Mateo-Orcajada, Adrián (Facultad de Deporte, Universidad Católica de Murcia (UCAM), Murcia, Spain); Ponce-Ramírez, Cristina M (Research Group Movement Sciences and Sport (MS&SPORT), Department of Physical Activity and Sport, Faculty of Sport Sciences, University of Murcia, Murcia, Spain); Abenza-Cano, Lucía (Facultad de Deporte, Universidad Católica de Murcia (UCAM), Murcia, Spain); Vaquero-Crist…	Abenza-Cano, Lucía (Universidad Católica de Murcia)	Mateo-Orcajada, Adrián (Universidad Católica de Murcia); Ponce-Ramírez, Cristina M (University of Murcia); Abenza-Cano, Lucía (Universidad Católica de Murcia); Vaquero-Cristóbal, Raquel (University of Murcia)	2	2		1.58	https://doi.org/10.2196/55243	https://app.dimensions.ai/details/publication/pub.1183231089	42 Health Sciences; 4206 Public Health
7704	pub.1193449132	10.1136/bmjopen-2025-101684	41033754	PMC12496037	Efficacy of a mobile app-based intervention to improve eating behaviours and lifestyle in infants of mothers with metabolic risk factors: study protocol of a randomised controlled trial	INTRODUCTION: Childhood obesity has surged globally, leading to various metabolic comorbidities and increased cardiovascular risks. Early intervention in lifestyle and feeding practices during infancy is crucial to mitigate these risks. This study evaluates the efficacy of a mobile web app-based intervention tool, named the Feeding, Lifestyle, Activity Goals (FLAGs) to promote healthier eating be…		This study is supported by the SingHealth Duke-NUS Academic Medicine Research Grant Initiative FY2024 under Grant Number AM/TP081/2024 (SRDUKAMR2481) and Lien Foundation Optimising Maternal and Child Health Programme Fund. The funding bodies had no role in the design of the study, collection, analysis and interpretation of data, or in the writing of the manuscript.	BMJ Open			Humans; Mobile Applications; Female; Infant; Feeding Behavior; Pediatric Obesity; Life Style; Mothers; Randomized Controlled Trials as Topic; Infant, Newborn; Singapore; Exercise; Risk Factors; Pregnancy	2025-09-30	2025	2025-09-30	2025-09	15	9	e101684	All OA; Gold	Article	Chan, Daniel; Leong, Kylie; Ong, Chengsi; Ku, Chee Wai; Chan, Jerry Kok Yen; Chua, Mei Chien; Yap, Fabian; Loy, See Ling	Chan, Daniel (Endocrinology Service, KK Women's and Children’s Hospital, Singapore; Duke-NUS Medical School, Singapore; Lee Kong Chian School of Medicine, Nanyang Technological University, Singapore); Leong, Kylie (Department of Paediatric Medicine, KK Women's and Children's Hospital, Singapore); Ong, Chengsi (Duke-NUS Medical School, Singapore; Department of Dietetics, KK Women’s and Children’s …	Chan, Daniel (KK Women's and Children's Hospital; Duke-NUS Medical School; Nanyang Technological University)	Chan, Daniel (KK Women's and Children's Hospital; Duke-NUS Medical School; Nanyang Technological University); Leong, Kylie (KK Women's and Children's Hospital); Ong, Chengsi (Duke-NUS Medical School; KK Women's and Children's Hospital); Ku, Chee Wai (Duke-NUS Medical School; Nanyang Technological University; KK Women's and Children's Hospital); Chan, Jerry Kok Yen (Duke-NUS Medical School; KK Wom…	0	0			https://bmjopen.bmj.com/content/bmjopen/15/9/e101684.full.pdf	https://app.dimensions.ai/details/publication/pub.1193449132	32 Biomedical and Clinical Sciences; 3210 Nutrition and Dietetics; 42 Health Sciences; 4206 Public Health	3 Good Health and Well Being
7681	pub.1188816375	10.2196/60602	40392587	PMC12134700	Mobile- and Web-Based Interventions for Promoting Healthy Diets, Preventing Obesity, and Improving Health Behaviors in Children and Adolescents: Systematic Review of Randomized Controlled Trials	BACKGROUND: Childhood and adolescent obesity is a growing global health issue linked to noncommunicable diseases such as cardiovascular disease and type 2 diabetes. Digital health technologies, including mobile apps and web-based programs, offer scalable tools to improve health behaviors, but their effectiveness in young populations remains unclear. OBJECTIVE: This systematic review aimed to eval…	The authors extend their professional gratitude to Edorta Aranguena of AZTI for his expertise as a librarian in defining the search strategy and his analytic insight in evaluating commercial software for conducting systematic reviews, which significantly contributed to the refinement of our research methodology. The authors also acknowledge Mayke Kramer for assistance in revising the tables. This…		Journal of Medical Internet Research			Adolescent; Child; Humans; Diet, Healthy; Exercise; Health Behavior; Health Promotion; Internet; Internet-Based Intervention; Mobile Applications; Pediatric Obesity; Randomized Controlled Trials as Topic	2025-05-20	2025	2025-05-20		27		e60602	All OA; Gold	Article	Talens, Clara; da Quinta, Noelia; Adebayo, Folasade A; Erkkola, Maijaliisa; Heikkilä, Maria; Bargiel-Matusiewicz, Kamilla; Ziółkowska, Natalia; Rioja, Patricia; Łyś, Agnieszka E; Santa Cruz, Elena; Meinilä, Jelena	Talens, Clara (AZTI, Food Research, Basque Research and Technology Alliance (BRTA), Derio, Spain); da Quinta, Noelia (AZTI, Food Research, Basque Research and Technology Alliance (BRTA), Derio, Spain); Adebayo, Folasade A (Department of Food and Nutrition, Faculty of Agriculture and Forestry, University of Helsinki, Helsinki, Finland); Erkkola, Maijaliisa (Department of Food and Nutrition, Facult…	Meinilä, Jelena (University of Helsinki)	Talens, Clara (Fundacion Azti); da Quinta, Noelia (Fundacion Azti); Adebayo, Folasade A (University of Helsinki); Erkkola, Maijaliisa (University of Helsinki); Heikkilä, Maria (University of Helsinki); Bargiel-Matusiewicz, Kamilla (University of Warsaw); Ziółkowska, Natalia (University of Warsaw); Rioja, Patricia (Fundacion Azti); Łyś, Agnieszka E (Adam Mickiewicz University in Poznań); Santa Cru…	6	6			https://doi.org/10.2196/60602	https://app.dimensions.ai/details/publication/pub.1188816375	42 Health Sciences; 4206 Public Health	3 Good Health and Well Being
7508	pub.1176040017	10.1186/s12889-024-20137-0	39333981	PMC11429177	MINISTOP 3.0: Implementation of a mHealth obesity prevention program within Swedish child healthcare – study protocol for a cluster randomized controlled trial	BackgroundPreviously, we have reported on the efficacy and real-world effectiveness of a parent-oriented mobile health intervention (MINISTOP 1.0 and 2.0), which have shown improvements in pre-school children’s lifestyle behaviours. However, there is a need for implementation evidence. The overall aims of this study are to: (i) compare two different implementation strategies for MINISTOP 3.0 (Bas…	We would like to thank Cuviva AB (Petra Sommarlund) who aided us with the technical development of the MINISTOP 3.0 app. We would also like to thank Stefan Bremberg, Eva Westerman, and Carina Almqvist, Capio Närsjukvård AB for supporting the implementation of MINISTOP 3.0 in child healthcare.	Open access funding provided by Karolinska Institute. This study is funded by Cancerfonden, i.e., The Swedish Cancer Society (21 0457 FE 01 H, Christine Delisle Nyström) and Karolinska Institutet (3–1540/2022; FS-2022:0010, Christine Delisle Nyström), Swedish Research Council for Health, Working Life and Welfare (2018–01410, Marie Löf). KDH is supported by a Heart Foundation Future Leader Fellows…	BMC Public Health			Child; Child, Preschool; Female; Humans; Male; Child Health Services; Cost-Benefit Analysis; Health Promotion; Pediatric Obesity; Program Evaluation; Sweden; Telemedicine; Randomized Controlled Trials as Topic	2024-09-27	2024	2024-09-27		24	1	2594	All OA; Gold	Article	Thomas, Kristin; Löf, Marie; Lundgren, Maria; Fagerström, Maria; Hesketh, Kylie D.; Brown, Vicki; Häbel, Henrike; Delisle Nyström, Christine	Thomas, Kristin (Department of Health, Medicine and Caring Sciences, Division of Society and Health, Linköping University, 58183, Linköping, Sweden); Löf, Marie (Department of Medicine, Huddinge, Karolinska Institutet, 14183, Neo Huddinge, Sweden; Institute for Physical Activity and Nutrition (IPAN), Deakin University, 3125, Geelong, Australia); Lundgren, Maria (Department of Medicine, Huddinge, …	Delisle Nyström, Christine (Karolinska Institutet; Deakin University)	Thomas, Kristin (Linköping University); Löf, Marie (Karolinska Institutet; Deakin University); Lundgren, Maria (Karolinska Institutet); Fagerström, Maria (Linköping University); Hesketh, Kylie D. (Deakin University); Brown, Vicki (Deakin University); Häbel, Henrike (Karolinska Institutet); Delisle Nyström, Christine (Karolinska Institutet; Deakin University)	2	2		1.76	https://link.springer.com/content/pdf/10.1186/s12889-024-20137-0.pdf	https://app.dimensions.ai/details/publication/pub.1176040017	42 Health Sciences; 4203 Health Services and Systems; 4206 Public Health	3 Good Health and Well Being
7008	pub.1155592969	10.1186/s12966-023-01405-5	36810069	PMC9942425	Effectiveness of a Smartphone App (MINISTOP 2.0) integrated in primary child health care to promote healthy diet and physical activity behaviors and prevent obesity in preschool-aged children: randomized controlled trial	BackgroundChildhood overweight and obesity is a public health priority. We have previously reported the efficacy of a parent-oriented mobile health (mHealth) app-based intervention (MINISTOP 1.0) which showed improvements in healthy lifestyle behaviors. However, the effectiveness of the MINISTOP app in real-world conditions needs to be established.ObjectiveTo evaluate the real-world effectiveness…	We would like to give a special thanks to the nurses within Capio child health care services and the child health care services of Region Östergötland who helped us recruit families to the study and conducted the data collection, despite an ongoing pandemic. We also want to thank all the participating families as well as ScientificMed AB (Petra Sommarlund, Nils Lidström, Jan Fjellström and, Stefa…	Open access funding provided by Linköping University. The MINISTOP 2.0 trial was funded by the Swedish Research Council for Health, Working Life and Welfare (Forte, 2018–01410 to ML), Region Östergötland (LIO-920441, HH), ALF Grants, Region Östergötland (RÖ-893101, RÖ-941191, RÖ-960607 to ML), Lions Forskningsfond (HH) and Strategic Research Area Health Care Science (SFO-V), Karolinska Institutet…	International Journal of Behavioral Nutrition and Physical Activity			Humans; Child, Preschool; Child; Adult; Mobile Applications; Diet, Healthy; Child Health; Exercise; Pediatric Obesity; Parents	2023-02-21	2023	2023-02-21		20	1	22	All OA; Gold	Article	Alexandrou, Christina; Henriksson, Hanna; Henström, Maria; Henriksson, Pontus; Delisle Nyström, Christine; Bendtsen, Marcus; Löf, Marie	Alexandrou, Christina (Department of Health, Medicine and Caring Sciences, Division of Society and Health, Linköping University, 581 83, Linköping, Sweden; Department of Biosciences and Nutrition, Karolinska Institutet, NEO, 141 83, Huddinge, Sweden); Henriksson, Hanna (Department of Health, Medicine and Caring Sciences, Division of Society and Health, Linköping University, 581 83, Linköping, Swe…	Alexandrou, Christina (Linköping University; Karolinska Institutet)	Alexandrou, Christina (Linköping University; Karolinska Institutet); Henriksson, Hanna (Linköping University); Henström, Maria (Karolinska Institutet); Henriksson, Pontus (Linköping University); Delisle Nyström, Christine (Karolinska Institutet); Bendtsen, Marcus (Linköping University); Löf, Marie (Linköping University; Karolinska Institutet)	39	35	7.14	18.86	https://ijbnpa.biomedcentral.com/counter/pdf/10.1186/s12966-023-01405-5	https://app.dimensions.ai/details/publication/pub.1155592969	32 Biomedical and Clinical Sciences; 3210 Nutrition and Dietetics; 42 Health Sciences; 4203 Health Services and Systems; 4206 Public Health	3 Good Health and Well Being
6994	pub.1132860937	10.1186/s12889-020-09808-w	33228572	PMC7687729	MINISTOP 2.0: a smartphone app integrated in primary child health care to promote healthy diet and physical activity behaviours and prevent obesity in preschool-aged children: protocol for a hybrid design effectiveness-implementation study	BackgroundChildhood obesity is still a major health problem in many countries, including Sweden. Childhood obesity and obesity-related behaviours in childhood, such as low physical activity and unhealthy eating habits, tend to track into adulthood, which highlights the need for early prevention. Our aims are to evaluate whether a parent-oriented mobile health app (the MINISTOP 2.0 app) integrated…	We want to thank ScientificMed AB (Jan Fjellström, Petra Sommarlund and Stefan Dressler) who helped us with the technical development the app. We also want to thank Serina Wehbe for her invaluable help with intervention content for the Arabic version of the app and preparation of material for data collection. Moreover, we want to thank Deqa Hamdi Mohamed Hashi, Fartun Ahmed Mohamed, Ayaan Ahmed M…	This trial was supported by grants from the Swedish Research Council for Health, Working Life and Welfare (Forte, 2018–01410, ML), Region Östergötland (LIO-893101, ML and LIO-920441, HH), ALF Grants, Region Östergötland (ML), Strategic Research Area in Health Care Science (SFO-V, ML) and Lions Forskningsfond (HH). The funders have no role in the design, data collection, data management, or forthc…	BMC Public Health			Child, Preschool; Diet, Healthy; Exercise; Female; Health Promotion; Humans; Male; Mobile Applications; Pediatric Obesity; Primary Health Care; Program Evaluation; Research Design; Smartphone; Sweden; Randomized Controlled Trials as Topic	2020-11-23	2020	2020-11-23	2020-12	20	1	1756	All OA; Gold	Article	Henriksson, Hanna; Alexandrou, Christina; Henriksson, Pontus; Henström, Maria; Bendtsen, Marcus; Thomas, Kristin; Müssener, Ulrika; Nilsen, Per; Löf, Marie	Henriksson, Hanna (Department of Health, Medicine and Caring Sciences, Linköping University, 581 83, Linköping, Sweden); Alexandrou, Christina (Department of Health, Medicine and Caring Sciences, Linköping University, 581 83, Linköping, Sweden; Department of Biosciences and Nutrition, Karolinska Institutet, 141 83 Huddinge, Stockholm, Sweden); Henriksson, Pontus (Department of Health, Medicine an…	Henriksson, Hanna (Linköping University)	Henriksson, Hanna (Linköping University); Alexandrou, Christina (Linköping University; Karolinska Institutet); Henriksson, Pontus (Linköping University); Henström, Maria (Karolinska Institutet); Bendtsen, Marcus (Linköping University); Thomas, Kristin (Linköping University); Müssener, Ulrika (Linköping University); Nilsen, Per (Linköping University); Löf, Marie (Linköping University; Karolinska I…	27	11	1.87	5.99	https://bmcpublichealth.biomedcentral.com/track/pdf/10.1186/s12889-020-09808-w	https://app.dimensions.ai/details/publication/pub.1132860937	42 Health Sciences; 4203 Health Services and Systems; 4206 Public Health	3 Good Health and Well Being
6825	pub.1124555075	10.1186/s13063-020-4080-2	32014057	PMC6998843	Aim2Be mHealth intervention for children with overweight and obesity: study protocol for a randomized controlled trial	BackgroundThe prevalence of overweight and obesity remains high in Canada, and the current standard for the treatment of childhood obesity is in-person, family-based, multidisciplinary interventions that target lifestyle behaviors (e.g., diet, physical activity, and sedentary behaviors). These programs are costly to operate, have limited success, and report recruitment and retention challenges. W…	The authors would like to thank Raymond Khanano, Jacqueline Koot, Yingyi Lin, and Camilla Piatkowski for their early contributions to this study; the clinical site research coordinators—Nicole Gehring, Elizabeth Gunn, Charmaine Mohipp, Rebecca Noseworthy, and Heidi Virtanen—for their assistance with the study; and Dr. Sandy Klar and Jill McDowell for their assistance with the study. The authors w…	Funding for this research has been received through a contract from the Childhood Obesity Foundation, which received funds from the Public Health Agency of Canada (Project number 1617-HQ-000046, contact number: 604–251-2229) and matched financial and in-kind funds from Ayogo Health Inc., Merck Canada Inc., Heart & Stroke, Obesity Canada, Diabetes Canada, Craving Change, David Suzuki Foundation, a…	Trials			Adolescent; Body Mass Index; Canada; Cell Phone; Child; Computers; Diet; Exercise; Female; Health Promotion; Humans; Internet Access; Life Style; Male; Patient Compliance; Pediatric Obesity; Randomized Controlled Trials as Topic; Sedentary Behavior; Treatment Outcome	2020-02-03	2020	2020-02-03	2020-12	21	1	132	All OA; Gold	Article	Mâsse, Louise C.; Vlaar, Janae; Macdonald, Janice; Bradbury, Jennifer; Warshawski, Tom; Buckler, E. Jean; Hamilton, Jill; Ho, Josephine; Buchholz, Annick; Morrison, Katherine M.; Ball, Geoff D. C.	Mâsse, Louise C. (BC Children’s Hospital Research Institute, School of Population and Public Health, University of British Columbia, F508 - 4480 Oak Street, V6H 3V4, Vancouver, BC, Canada); Vlaar, Janae (BC Children’s Hospital Research Institute, School of Population and Public Health, University of British Columbia, F508 - 4480 Oak Street, V6H 3V4, Vancouver, BC, Canada); Macdonald, Janice (Chil…	Mâsse, Louise C. (University of British Columbia; British Columbia Children's Hospital)	Mâsse, Louise C. (University of British Columbia; British Columbia Children's Hospital); Vlaar, Janae (University of British Columbia; British Columbia Children's Hospital); Macdonald, Janice (Childhood Obesity Foundation, Robert HN Ho Research Centre, 771A – 2635 Laurel Street, VGH Hospital Campus, V5 1M9, Vancouver, BC, Canada); Bradbury, Jennifer (Childhood Obesity Foundation, Robert HN Ho Res…	20	4	1.32	3.95	https://trialsjournal.biomedcentral.com/track/pdf/10.1186/s13063-020-4080-2	https://app.dimensions.ai/details/publication/pub.1124555075	32 Biomedical and Clinical Sciences; 3210 Nutrition and Dietetics; 42 Health Sciences; 4206 Public Health	3 Good Health and Well Being
6477	pub.1142424479	10.1111/obr.13373	34747118		The effectiveness of e‐health interventions for the treatment of overweight or obesity in children and adolescents: A systematic review and meta‐analysis	The aim of this systematic review and meta-analysis was to examine the effectiveness of e-health interventions for the treatment of children and adolescents with overweight or obesity. Databases were searched up to November 2020. Studies were randomized controlled trials where interventions were delivered via e-health (e.g., computers, tablets, and smartphones, but not phone calls). Studies shoul…	ACKNOWLEDGMENTS We would like to acknowledge Julie Hogg from Teesside University for assisting on running the database searches.	Funding information Teesside University	Obesity Reviews			Adolescent; Body Mass Index; Child; Humans; Overweight; Pediatric Obesity; Telemedicine	2021-11-07	2021	2021-11-07	2022-02	23	2	e13373	All OA; Bronze	Article	Azevedo, Liane B.; Stephenson, John; Ells, Louisa; Adu‐Ntiamoah, Shirley; DeSmet, Ann; Giles, Emma L.; Haste, Anna; O'Malley, Claire; Jones, Daniel; Chai, Li Kheng; Burrows, Tracy; Collins, Clare E.; van Grieken, Amy; Hudson, Michelle	Azevedo, Liane B. (School of Human and Health Sciences, University of Huddersfield, Huddersfield, UK); Stephenson, John (School of Human and Health Sciences, University of Huddersfield, Huddersfield, UK); Ells, Louisa (School of Clinical and Applied Sciences, Leeds Beckett University, Leeds, UK); Adu‐Ntiamoah, Shirley (School of Clinical and Applied Sciences, Leeds Beckett University, Leeds, UK);…	Azevedo, Liane B. (University of Huddersfield)	Azevedo, Liane B. (University of Huddersfield); Stephenson, John (University of Huddersfield); Ells, Louisa (Leeds Beckett University); Adu‐Ntiamoah, Shirley (Leeds Beckett University); DeSmet, Ann (Université Libre de Bruxelles; University of Antwerp); Giles, Emma L. (Teesside University); Haste, Anna (Teesside University); O'Malley, Claire (Teesside University); Jones, Daniel (Teesside Universi…	70	46	7.11	15.2	https://onlinelibrary.wiley.com/doi/pdfdirect/10.1111/obr.13373	https://app.dimensions.ai/details/publication/pub.1142424479	32 Biomedical and Clinical Sciences; 42 Health Sciences; 4206 Public Health
6449	pub.1176041988	10.1186/s12889-024-20057-z	39334106	PMC11437725	A web-based and mobile randomised controlled trial providing complementary feeding guidelines to first-time parents in France to promote responsive parental feeding practices, healthy children’s eating behaviour and optimal body mass index: the NutrienT trial study protocol	BackgroundChildhood obesity is a crucial public health issue. Early childhood is a critical time to foster the establishment of healthy eating behaviours and growth, which are partly shaped by parental feeding practices. To inform French parents of the recently updated national complementary feeding guidelines for 0–3 years (in terms of nutrition and responsive feeding as a mean to encourage infa…	The authors thank all the participating families, the maternity ward and the two midwives from the university hospital of Dijon for their active involvement in recruiting participants as well as the members of the research team (Pauline Brugaillères, Valérie Feyen, Emilie Szleper, Betty Hoffarth).	This study is financed exclusively by public funds allocated to Sophie Nicklaus, PhD and Camille Schwartz, PhD (EU ITN-EDULIA project and Amorçage project, Conseil Régional Bourgogne-Franche-Comté, RECO-ALIM-BB (both external resources); and internal resources) and allows the realisation of the study in adequate conditions. These funding sources had no role in the design of this study and will no…	BMC Public Health			Child, Preschool; Female; Humans; Infant; Male; Body Mass Index; Double-Blind Method; Feeding Behavior; France; Health Promotion; Infant Nutritional Physiological Phenomena; Internet-Based Intervention; Mobile Applications; Nutrition Policy; Pamphlets; Parents; Pediatric Obesity; Randomized Controlled Trials as Topic	2024-09-27	2024	2024-09-27		24	1	2649	All OA; Gold	Article	Riera-Navarro, Camille; Schwartz, Camille; Ducrot, Pauline; Noirot, Laurence; Delamaire, Corinne; Sales-Wuillemin, Edith; Semama, Denis S.; Lioret, Sandrine; Nicklaus, Sophie	Riera-Navarro, Camille (Centre Des Sciences du Goût Et de L’Alimentation, CNRS, INRAE, Institut Agro, Université de Bourgogne, F-21000, Dijon, France); Schwartz, Camille (Centre Des Sciences du Goût Et de L’Alimentation, CNRS, INRAE, Institut Agro, Université de Bourgogne, F-21000, Dijon, France); Ducrot, Pauline (Santé Publique France, French National Public Health Agency, F-94415, Saint-Maurice…	Nicklaus, Sophie (Centre des Sciences du Goût et de l'Alimentation)	Riera-Navarro, Camille (Centre des Sciences du Goût et de l'Alimentation); Schwartz, Camille (Centre des Sciences du Goût et de l'Alimentation); Ducrot, Pauline (Santé Publique France); Noirot, Laurence (Santé Publique France); Delamaire, Corinne (Santé Publique France); Sales-Wuillemin, Edith (University of Burgundy); Semama, Denis S. (Centre Hospitalier Universitaire Dijon Bourgogne); Lioret, S…	0	0		0	https://link.springer.com/content/pdf/10.1186/s12889-024-20057-z.pdf	https://app.dimensions.ai/details/publication/pub.1176041988	42 Health Sciences; 4206 Public Health	3 Good Health and Well Being
6395	pub.1147322378	10.1016/j.numecd.2022.04.014	35610083		Effect of a multi-disciplinary program on anthropometric and biochemical parameters in obese and overweight elementary school girls: A randomized clinical trial	BACKGROUND AND AIMS: Obesity and overweight in children are associated with an increased risk of several health issues. The present study aimed to assess the effects of a multi-disciplinary program (including nutrition education using a smartphone game, physical activity, and cognitive behavioral therapy [CBT]) on the management of obesity and overweight in elementary school girls. METHODS AND RE…	The authors want to thank all the participants of this study, their parents, and the staff of their schools for their invaluable assistance and cooperation. This study was funded by a grant (grant number: 15412) from the Shiraz University of Medical Sciences, Shiraz, Iran.		Nutrition Metabolism and Cardiovascular Diseases			Body Mass Index; Child; Cholesterol, LDL; Female; Humans; Leptin; Overweight; Pediatric Obesity; Waist Circumference	2022-04-22	2022	2022-04-22	2022-08	32	8	1982-1989	Closed	Article	Salahshoornezhad, Sara; Sohrabi, Zahra; Mani, Arash; Abdelbasset, Walid Kamal; Mehrabi, Manoosh; Zare, Morteza; Mehrabani, Sanaz; Gerami, Shirin; Haghighat, Neda; Akbarzadeh, Marzieh; Nouri, Mehran	Salahshoornezhad, Sara (Department of Community Nutrition, School of Nutrition and Food Sciences, Shiraz University of Medical Sciences, Shiraz, Iran. Electronic address: sara.salahshoor72@gmail.com.); Sohrabi, Zahra (Department of Community Nutrition, School of Nutrition and Food Sciences, Shiraz University of Medical Sciences, Shiraz, Iran; Nutrition Research Center, School of Nutrition and Foo…	Sohrabi, Zahra (Shiraz University of Medical Sciences)	Salahshoornezhad, Sara (Shiraz University of Medical Sciences); Sohrabi, Zahra (Shiraz University of Medical Sciences); Mani, Arash (Shiraz University of Medical Sciences); Abdelbasset, Walid Kamal (Prince Sattam Bin Abdulaziz University; Cairo University); Mehrabi, Manoosh (Shiraz University of Medical Sciences); Zare, Morteza (Shiraz University of Medical Sciences); Mehrabani, Sanaz (Isfahan Un…	16	11	1.7	4.26		https://app.dimensions.ai/details/publication/pub.1147322378	32 Biomedical and Clinical Sciences; 3210 Nutrition and Dietetics
5641	pub.1148866335	10.2196/35285	35731547	PMC9221987	The Aim2Be mHealth Intervention for Children With Overweight or Obesity and Their Parents: Person-Centered Analyses to Uncover Digital Phenotypes	BACKGROUND: Despite the growing number of mobile health (mHealth) interventions targeting childhood obesity, few studies have characterized user typologies derived from individuals' patterns of interactions with specific app features (digital phenotypes). OBJECTIVE: This study aims to identify digital phenotypes among 214 parent-child dyads who used the Aim2Be mHealth app as part of a randomized …	The authors would like to thank the families who participated in the study. The Childhood Obesity Foundation received funding, in part, from the Public Health Agency of Canada, with matched financial and in-kind funds from Ayogo Health Inc (Aim2Be developer), Merck Canada Inc, Heart and Stroke, Obesity Canada, Diabetes Canada, Dietitians of Canada, Canadian Society for Exercise Physiology, Cravin…		Journal of Medical Internet Research		Tiffany Leung	Child; Humans; Overweight; Parents; Pediatric Obesity; Phenotype; Telemedicine	2022-06-22	2022	2022-06-22		24	6	e35285	All OA; Gold	Article	González, Olivia De-Jongh; Tugault-Lafleur, Claire N; Buckler, E Jean; Hamilton, Jill; Ho, Josephine; Buchholz, Annick; Morrison, Katherine M; Ball, Geoff DC; Mâsse, Louise C	González, Olivia De-Jongh (School of Population and Public Health, University of British Columbia, BC Children's Hospital Research Institute, Vancouver, BC, Canada); Tugault-Lafleur, Claire N (School of Nutrition Sciences, Faculty of Health Sciences, The University of Ottawa., Ottawa, ON, Canada); Buckler, E Jean (School of Exercise Science, Physical and Health Education, University of Victoria.,…	Mâsse, Louise C (University of British Columbia; British Columbia Children's Hospital)	González, Olivia De-Jongh (University of British Columbia; British Columbia Children's Hospital); Tugault-Lafleur, Claire N (University of Ottawa); Buckler, E Jean (University of Victoria); Hamilton, Jill (University of Toronto; Hospital for Sick Children); Ho, Josephine (University of Calgary); Buchholz, Annick (Children's Hospital of Eastern Ontario); Morrison, Katherine M (McMaster University)…	19	10	2.74	5.46	https://www.jmir.org/2022/6/e35285/PDF	https://app.dimensions.ai/details/publication/pub.1148866335	42 Health Sciences; 4206 Public Health	3 Good Health and Well Being
5557	pub.1139572334	10.1186/s12887-021-02781-2	34243738	PMC8266630	Effects of a novel mobile health intervention compared to a multi-component behaviour changing program on body mass index, physical capacities and stress parameters in adolescents with obesity: a randomized controlled trial	BackgroundLess than 2% of overweight children and adolescents in Switzerland can participate in multi-component behaviour changing interventions (BCI), due to costs and lack of time. Stress often hinders positive health outcomes in youth with obesity. Digital health interventions, with fewer on-site visits, promise health care access in remote regions; however, evidence for their effectiveness is…	The authors would like to thank the children and adolescents participating in this study and their families, as well as the nurses and other hospital personnel who contributed to this study. We also thank Dr. Dominique Durrer, EUROBESITAS center in Vevey, Switzerland, for contributing to study design. Special thanks to Georgios Tsoukas, data scientist, for helping with data analysis and illustrat…	This study was funded by the Swiss National Science Foundation (grant number CR31I1L_159289). The funders had no role in the design of the study and collection, analysis, and interpretation of data or in writing the manuscript.	BMC Pediatrics			Adolescent; Body Mass Index; Child; Humans; Overweight; Pediatric Obesity; Switzerland; Telemedicine	2021-07-09	2021	2021-07-09	2021-12	21	1	308	All OA; Gold	Article	Stasinaki, A.; Büchter, D.; Shih, C.-H. I.; Heldt, K.; Güsewell, S.; Brogle, B.; Farpour-Lambert, N.; Kowatsch, T.; l’Allemand, D.	Stasinaki, A. (Pediatric Endocrinology, Children’s Hospital of Eastern Switzerland, St. Gallen, Switzerland); Büchter, D. (Adolescent Medicine, Children’s Hospital of Eastern Switzerland, St. Gallen, Switzerland); Shih, C.-H. I. (Centre for Digital Health Interventions, Department of Management, Technology, and Economics, ETH Zurich, Zurich, Switzerland); Heldt, K. (Pediatric Endocrinology, Child…	Stasinaki, A. (Ostschweizer Kinderspital); l’Allemand, D. (Ostschweizer Kinderspital)	Stasinaki, A. (Ostschweizer Kinderspital); Büchter, D. (Ostschweizer Kinderspital); Shih, C.-H. I. (ETH Zurich); Heldt, K. (Ostschweizer Kinderspital); Güsewell, S. (Kantonsspital St. Gallen); Brogle, B. (Ostschweizer Kinderspital); Farpour-Lambert, N. (University Hospital of Geneva; Child and Youth School Health Service, Department of Education and Youth, Geneva, Switzerland); Kowatsch, T. (ETH …	52	31	3.47	13.04	https://bmcpediatr.biomedcentral.com/counter/pdf/10.1186/s12887-021-02781-2	https://app.dimensions.ai/details/publication/pub.1139572334	32 Biomedical and Clinical Sciences; 42 Health Sciences; 4203 Health Services and Systems; 4206 Public Health
5292	pub.1125764978	10.1016/j.artmed.2020.101844	32498995		Computerized decision support and machine learning applications for the prevention and treatment of childhood obesity: A systematic review of the literature	BACKGROUND: Digital health interventions based on tools for Computerized Decision Support (CDS) and Machine Learning (ML), which take advantage of new information, sensing and communication technologies, can play a key role in childhood obesity prevention and treatment. OBJECTIVES: We present a systematic literature review of CDS and ML applications for the prevention and treatment of childhood o…	The study was supported by the European Union’s HORIZON 2020 Programme (2014-2020), under ID n° 777082, and from the Brazilian Ministry of Science, Technology and Innovation through Rede Nacional de Ensino e Pesquisa (RNP) under Ocariot.		Artificial Intelligence in Medicine			Child; Humans; Machine Learning; Mobile Applications; Pediatric Obesity	2020-03-19	2020	2020-03-19	2020-04	104		101844	Closed	Article	Triantafyllidis, Andreas; Polychronidou, Eleftheria; Alexiadis, Anastasios; Rocha, Cleilton Lima; Oliveira, Douglas Nogueira; da Silva, Amanda S.; Freire, Ananda Lima; Macedo, Crislanio; Sousa, Igor Farias; Werbet, Eriko; Lillo, Elena Arredondo; Luengo, Henar González; Ellacuría, Macarena Torrego; Votis, Konstantinos; Tzovaras, Dimitrios	Triantafyllidis, Andreas (Information Technologies Institute, Centre for Research and Technology Hellas (CERTH), Thessaloniki, Greece); Polychronidou, Eleftheria (Information Technologies Institute, Centre for Research and Technology Hellas (CERTH), Thessaloniki, Greece); Alexiadis, Anastasios (Information Technologies Institute, Centre for Research and Technology Hellas (CERTH), Thessaloniki, Gr…	Triantafyllidis, Andreas (Information Technologies Institute)	Triantafyllidis, Andreas (Information Technologies Institute); Polychronidou, Eleftheria (Information Technologies Institute); Alexiadis, Anastasios (Information Technologies Institute); Rocha, Cleilton Lima (Instituto Atlantico); Oliveira, Douglas Nogueira (Instituto Atlantico); da Silva, Amanda S. (Instituto Atlantico); Freire, Ananda Lima (Instituto Atlantico); Macedo, Crislanio (Instituto Atl…	57	27	2.45	14.19		https://app.dimensions.ai/details/publication/pub.1125764978	42 Health Sciences; 4203 Health Services and Systems; 46 Information and Computing Sciences
5040	pub.1153935499	10.3389/fpubh.2022.1012431	36620259	PMC9822729	Process and effect evaluation of the app-based parenting program Samen Happie! on infant zBMI: A randomized controlled trial	Background: Although energy balance-related parenting practices are regarded critical components in the prevention of childhood obesity, most programs targeting parenting practices with respect to a wide range of energy balance-related behaviors were not aimed at high-risk families with a lower socioeconomic position (SEP). Objective: The Samen Happie! app-based program aimed to stimulate healthy…	We are grateful for all parents who participated in the Samen Happie! trial. We further want to thank Dominique Maciejewski and Nina van den Broek for providing useful resources regarding the statistical analysis and the students that were involved in the project for their help with collecting and processing the child growth data.	The Samen Happie! trial was funded by a grant from Fonds NutsOhra awarded to JL (100.939). CW's work was supported by a Jacobs Foundation Advanced Research Fellowship and a grant from the Netherlands Organization for Scientific Research (016.Vici.185.038). The funding agencies were not involved in the design and execution of the trial, the statistical analysis, and interpretation of the results.	Frontiers in Public Health			Humans; Child; Infant; Parenting; Pediatric Obesity; Mobile Applications; Child Development; Parents	2022-12-23	2022	2022-12-23		10		1012431	All OA; Gold	Article	Karssen, Levie T.; Larsen, Junilla K.; Burk, William J.; Kremers, Stef P. J.; Hermans, Roel C. J.; Ruiter, Emilie L. M.; Vink, Jacqueline M.; de Weerth, Carolina	Karssen, Levie T. (Behavioural Science Institute, Radboud University, Nijmegen, Netherlands); Larsen, Junilla K. (Behavioural Science Institute, Radboud University, Nijmegen, Netherlands); Burk, William J. (Behavioural Science Institute, Radboud University, Nijmegen, Netherlands); Kremers, Stef P. J. (NUTRIM School of Nutrition and Translational Research in Metabolism, Maastricht University Medic…	Karssen, Levie T. (Radboud University Nijmegen)	Karssen, Levie T. (Radboud University Nijmegen); Larsen, Junilla K. (Radboud University Nijmegen); Burk, William J. (Radboud University Nijmegen); Kremers, Stef P. J. (Maastricht University Medical Centre; Maastricht University); Hermans, Roel C. J. (Maastricht University Medical Centre; Maastricht University); Ruiter, Emilie L. M. (Radboud University Nijmegen Medical Centre); Vink, Jacqueline M.…	3	3		0.86	https://doi.org/10.3389/fpubh.2022.1012431	https://app.dimensions.ai/details/publication/pub.1153935499	42 Health Sciences; 4206 Public Health
4626	pub.1142400304	10.1001/jamapediatrics.2021.4375	34747972	PMC8576631	Effectiveness of a Multifaceted Intervention for Prevention of Obesity in Primary School Children in China	Importance: A rapid nutritional transition has caused greater childhood obesity prevalence in many countries, but the repertoire of effective preventive interventions remains limited. Objective: To determine the effectiveness of a novel multifaceted intervention for obesity prevention in primary school children. Design, Setting, and Participants: A cluster randomized clinical trial was conducted …		Funding/Support: The design and conduct of the study was supported by grant 2016YFC1300204 from the National Key R&D Program of China (Dr Wang), grants 92046019 (Dr Wang) and 81903343 (Dr Liu) from the National Natural Science Foundation of China, and grant 2019M650391 from the China Postdoctoral Science Foundation (Dr Liu).	JAMA Pediatrics			Adolescent; Body Mass Index; Child; China; Cluster Analysis; Exercise; Female; Humans; Male; Pediatric Obesity; School Health Services	2022-01-01	2022	2022-01-04	2022-01-01	176	1	e214375	All OA; Green	Article	Liu, Zheng; Gao, Pei; Gao, Ai-Yu; Lin, Yi; Feng, Xiang-Xian; Zhang, Fang; Xu, Li-Qun; Niu, Wen-Yi; Fang, Hai; Zhou, Shuang; Li, Wen-Hao; Yuan, Jian-Hui; Xu, Chun-Xia; Wu, Na; Li, Hui-Juan; Wen, Li-Ming; Patton, George C.; Wang, Hai-Jun; Wu, Yang-Feng	Liu, Zheng (Department of Maternal and Child Health, School of Public Health, Peking University, National Health Commission Key Laboratory of Reproductive Health, Beijing, China); Gao, Pei (Department of Epidemiology and Biostatistics, School of Public Health, Peking University, Beijing, China); Gao, Ai-Yu (Dongcheng Primary and Secondary School Health Care Center, Beijing, China); Lin, Yi (Urumq…	Wang, Hai-Jun (Peking University)	Liu, Zheng (Peking University); Gao, Pei (Peking University); Gao, Ai-Yu (Dongcheng Primary and Secondary School Health Care Center, Beijing, China); Lin, Yi (Urumqi Primary and Secondary School Health Care Center, Xinjiang, China); Feng, Xiang-Xian (Changzhi Medical College); Zhang, Fang (Mentougou Primary and Secondary School Health Care Center, Beijing, China); Xu, Li-Qun (Research Institute o…	89	62	6.15	23.69	https://www.ncbi.nlm.nih.gov/pmc/articles/8576631	https://app.dimensions.ai/details/publication/pub.1142400304	32 Biomedical and Clinical Sciences; 3210 Nutrition and Dietetics	3 Good Health and Well Being
1989	pub.1195680848	10.55489/njcm.161220256064			mHealth Interventions for Preventing and Managing Childhood Obesity: An Integrative Review of Efficacy, Parental Involvement, and Physical Activity Outcomes	Introduction: Childhood obesity is a rapidly expanding issue that has long-term repercussions. Innovative mHealth interventions, such as web-based programs and mobile applications, have been implemented to assist in the prevention and management of pediatric obesity. The present review primarily concentrates on the most recent evidence regarding the efficacy of mHealth innovations that contribute…			National Journal of Community Medicine				2025-12-01	2025	2025-12-01		16	12	1264-1273	All OA; Gold	Article	Dhiman, Ranjana; Rai, Kanika	Dhiman, Ranjana (); Rai, Kanika ()		Dhiman, Ranjana (); Rai, Kanika ()	0	0			https://njcmindia.com/index.php/file/article/download/6064/2332	https://app.dimensions.ai/details/publication/pub.1195680848	32 Biomedical and Clinical Sciences; 42 Health Sciences; 4206 Public Health

## Sheet: Raw data - Lens
Lens ID	Title	Date Published	Publication Year	Publication Type	Source Title	ISSNs	Publisher	Source Country	Author/s	Abstract	Volume	Issue Number	Start Page	End Page	Fields of Study	Keywords	MeSH Terms	Chemicals	Funding	Source URLs	External URL	PMID	DOI	Microsoft Academic ID	PMCID	Citing Patents Count	References	Citing Works Count	Is Open Access	Open Access License	Open Access Colour
005-436-045-687-088	Aim2Be mHealth intervention for children with overweight and obesity: study protocol for a randomized controlled trial	2020-02-03	2020	journal article	Trials	17456215	Springer Science and Business Media LLC	United Kingdom	Louise C. Mâsse; Janae Vlaar; Janice Macdonald; Jennifer Bradbury; Tom Warshawski; E. Jean Buckler; Jill Hamilton; Josephine Ho; Annick Buchholz; Katherine M. Morrison; Geoff D.C. Ball	The prevalence of overweight and obesity remains high in Canada, and the current standard for the treatment of childhood obesity is in-person, family-based, multidisciplinary interventions that target lifestyle behaviors (e.g., diet, physical activity, and sedentary behaviors). These programs are costly to operate, have limited success, and report recruitment and retention challenges. With recent…	21	1	132	132	Behavior change; Randomized controlled trial; mHealth; Childhood obesity; Health coaching; Overweight; Screen time; Weight management; Medicine; Gerontology	Childhood obesity Gamification mHealth Behavior change Lifestyle intervention	Adolescent; Body Mass Index; Canada; Cell Phone; Child; Computers; Diet; Exercise; Female; Health Promotion/methods; Humans; Internet Access; Life Style; Male; Patient Compliance; Pediatric Obesity/therapy; Randomized Controlled Trials as Topic; Sedentary Behavior; Treatment Outcome		Institute of Nutrition, Metabolism and Diabetes (201407TB1); Public Health Agency of Canada (1617-HQ-000046)	https://trialsjournal.biomedcentral.com/articles/10.1186/s13063-020-4080-2 https://www.ncbi.nlm.nih.gov/pmc/articles/PMC6998843/ https://www.researchsquare.com/article/rs-4955/v2.pdf?c=1631843216000 https://ruor.uottawa.ca/handle/10393/40160 https://link.springer.com/content/pdf/10.1186/s13063-020-4080-2.pdf https://link.springer.com/article/10.1186/s13063-020-4080-2 https://link.springer.com/art…	http://dx.doi.org/10.1186/s13063-020-4080-2	32014057	10.1186/s13063-020-4080-2	3004705971	PMC6998843	0	000-068-677-370-443; 000-136-838-619-329; 001-367-545-145-603; 003-154-816-457-179; 003-418-631-369-857; 003-763-884-168-508; 004-974-816-316-114; 005-301-136-766-162; 011-016-706-287-118; 011-077-159-505-559; 013-934-837-047-718; 015-037-944-683-480; 015-858-891-845-535; 015-872-412-152-258; 016-179-023-489-19X; 016-596-608-539-233; 018-032-131-435-005; 019-542-005-572-881; 022-291-008-098-69X; …	22	TRUE	CC BY, CC BY-NC-ND	gold
005-832-760-773-203	Text Messages to Curb Sugar-Sweetened Beverage Consumption among Pregnant Women and Mothers: A Mobile Health Randomized Controlled Trial.	2021-12-05	2021	journal article	Nutrients	20726643	MDPI AG	Switzerland	Jennifer A Woo Baidal; Kelsey Nichols; Nalini Charles; Lauren Chernick; Ngoc Duong; Morgan A Finkel; Jennifer Falbe; Linda Valeri	Racial, ethnic, and socioeconomic disparities in childhood obesity in the United States (U.S.) originate in early life. Maternal sugar-sweetened beverage (SSB) consumption is an early life risk factor for later offspring obesity. The goal of this study was to test the effects of policy-relevant messages delivered by text messages mobile devices (mHealth) on maternal SSB consumption. In this three…	13	12	4367	4367	Randomized controlled trial; mHealth; Medicine; Consumption (sociology); Environmental health; Socioeconomic status; Overweight; Obesity; Demography; Psychological intervention; Population; Psychiatry; Social science; Surgery; Sociology; Internal medicine	beverage sugar content information; graphic beverage health warning labels; mobile health; obesity; pregnant women and mothers; randomized controlled trial; sugar-sweetened beverage	Adolescent; Adult; Consumer Behavior/statistics & numerical data; Eating/psychology; Female; Food Analysis; Food Labeling; Humans; Infant; Maternal Behavior/psychology; New York City; Pregnancy; Sugar-Sweetened Beverages/adverse effects; Sugars/analysis; Text Messaging; Young Adult	Sugars	NIDDK NIH HHS (K01DK113068) United States; NIDDK NIH HHS (K23 DK115682) United States; Robert Wood Johnson Foundation (76295); NIH HHS (P30CA013696) United States; NIDDK NIH HHS (K01 DK113068) United States; NIH HHS (UL1TR001873) United States	https://www.mdpi.com/2072-6643/13/12/4367/pdf?version=1638861522 https://doi.org/10.3390/nu13124367 https://escholarship.org/content/qt95x6m4t8/qt95x6m4t8.pdf?t=rwxjlp https://escholarship.org/uc/item/95x6m4t8	http://dx.doi.org/10.3390/nu13124367	34959919	10.3390/nu13124367		PMC8703966	0	003-944-626-291-186; 004-945-535-814-27X; 005-202-533-763-447; 005-588-210-898-130; 005-639-908-405-147; 005-719-227-026-248; 005-864-613-348-465; 008-171-031-442-424; 009-126-008-684-509; 009-299-623-546-736; 013-379-688-151-510; 014-329-234-324-158; 014-760-359-570-860; 022-537-078-109-240; 025-183-083-093-11X; 025-357-497-669-956; 026-412-616-885-367; 026-991-434-245-448; 029-619-263-589-69X; …	4	TRUE	cc-by	gold
009-474-334-999-128	Mobile Health for Pediatric Weight Management: Systematic Scoping Review	2020-06-03	2020	journal article	JMIR mHealth and uHealth	22915222	JMIR Publications Inc.	Canada	Louise Tully; Amanda Burls; Jan Sørensen; Riyad El-Moslemany; Grace O'Malley	Background The prevalence and consequences of obesity among children and adolescents remain a leading global public health concern, and evidence-based, multidisciplinary lifestyle interventions are the cornerstone of treatment. Mobile electronic devices are widely used across socioeconomic categories and may provide a means of extending the reach and efficiency of health care interventions. Objec…	8	6	e16214		Behavior change; Health care; Systematic review; eHealth; Psychological intervention; mHealth; Digital health; Consolidated Standards of Reporting Trials; Family medicine; Medicine	behavior change; childhood obesity; connected health; digital health; eHealth; lifestyle medicine; mHealth; weight management	Diabetes Mellitus, Type 2; Exercise; Humans; Mobile Applications; Telemedicine; Text Messaging			https://www.ncbi.nlm.nih.gov/pmc/articles/PMC7301268 https://mhealth.jmir.org/2020/6/e16214/ https://pubmed.ncbi.nlm.nih.gov/32490849/ https://www.scilit.net/article/0de79de3ea8c3589ee0e61bf28a6f867	http://dx.doi.org/10.2196/16214	32490849	10.2196/16214	3023141354	PMC7301268	0	000-215-131-043-27X; 001-367-545-145-603; 001-387-516-568-488; 001-528-065-854-560; 003-389-475-504-075; 005-460-370-362-498; 007-997-361-691-436; 009-024-197-823-75X; 009-313-739-724-416; 010-617-194-285-609; 010-726-767-874-201; 011-352-207-845-595; 013-072-776-842-42X; 013-142-253-140-710; 013-303-277-111-046; 013-522-862-622-920; 013-844-050-072-128; 015-810-980-524-028; 016-938-889-664-90X; …	61	TRUE	cc-by	gold
010-900-986-197-053	An App-Based Parenting Program to Promote Healthy Energy Balance-Related Parenting Practices to Prevent Childhood Obesity: Protocol Using the Intervention Mapping Framework.	2021-05-14	2021	journal article	JMIR formative research	2561326x	JMIR Publications Inc.	Canada	Levie T Karssen; Jacqueline M. Vink; Carolina de Weerth; Roel C.J. Hermans; Carina P M de Kort; Stef P. J. Kremers; Emilie L. M. Ruiter; Junilla K. Larsen	Background: The family environment plays an important role in the development of children’s energy balance–related behaviors. As a result, parents’ energy balance–related parenting practices are important targets of preventive childhood obesity programs. Families with a lower socioeconomic position (SEP) may benefit from participating in such programs but are generally less well reached than fami…	5	5	e24802		Behavior change; Psychology; Randomized controlled trial; Community health; Early childhood; mHealth; Childhood obesity; Intervention mapping; Screen time; Gerontology	behavior change; childhood obesity; energy-balance related behavior; mHealth; mobile phone; parenting practices; preventive intervention; socio-economic position				https://formative.jmir.org/2021/5/e24802 https://www.ncbi.nlm.nih.gov/pmc/articles/PMC8164123 https://europepmc.org/article/MED/33988510 https://www.narcis.nl/publication/RecordID/oai%3Arepository.ubn.ru.nl%3A2066%2F231330 https://www.ncbi.nlm.nih.gov/pubmed/33988510	http://dx.doi.org/10.2196/24802	33988510	10.2196/24802	3137477246	PMC8164123	0	000-136-838-619-329; 000-220-132-780-550; 001-363-478-504-371; 001-603-083-359-712; 001-932-966-139-905; 003-124-589-890-775; 003-437-908-826-349; 004-945-535-814-27X; 005-410-626-251-818; 006-505-866-458-541; 006-639-895-896-19X; 006-746-124-661-943; 007-171-821-740-753; 008-022-978-435-922; 008-512-671-880-169; 009-299-623-546-736; 010-266-448-032-643; 010-814-720-159-884; 011-005-788-665-624; …	10	TRUE	cc-by	gold
012-367-172-964-217	A novel interactive mobile health support system for pediatric obesity treatment: a randomized controlled feasibility trial.	2020-09-23	2020	journal article	BMC pediatrics	14712431	Springer Science and Business Media LLC	United Kingdom	Linnea Johansson; Emilia Hagman; Pernilla Danielsson	In order to achieve improved weight status, behavioral pediatric obesity treatment is resource intensive. Mobile Health (mHealth) is more accessible than standard care but effective approaches are scarce. Therefore, the aim of this feasibility trial was to study trial design, mHealth usage, compliance, and acceptability of a novel mHealth approach in pediatric obesity treatment. This six-month pa…	20	1	1	11	Physical therapy; Self-monitoring; Attendance; mHealth; Body mass index; Intervention (counseling); Support system; Outpatient clinic; Obesity; Medicine	Feasibility; Mobile health; Obesity treatment; Pediatric obesity; Self-monitoring	Child; Feasibility Studies; Female; Humans; Pediatric Obesity/therapy; Sweden; Telemedicine; Text Messaging		Stockholms Läns Landsting (LS 2016-1376) International	https://bmcpediatr.biomedcentral.com/articles/10.1186/s12887-020-02338-9 https://link.springer.com/content/pdf/10.1186/s12887-020-02338-9.pdf https://www.ncbi.nlm.nih.gov/pubmed/32967638 https://pubmed.ncbi.nlm.nih.gov/32967638/ https://link.springer.com/article/10.1186/s12887-020-02338-9 https://www.ncbi.nlm.nih.gov/pmc/articles/PMC7513491	http://dx.doi.org/10.1186/s12887-020-02338-9	32967638	10.1186/s12887-020-02338-9	3087857042	PMC7513491	0	000-087-846-496-156; 001-367-545-145-603; 007-004-998-769-182; 007-631-550-596-677; 007-729-950-011-821; 008-478-056-017-893; 008-939-098-267-857; 009-449-953-286-288; 010-726-767-874-201; 011-621-706-962-828; 012-846-245-677-47X; 014-164-718-206-358; 014-429-501-853-723; 019-121-142-672-066; 020-057-558-266-629; 024-392-385-462-800; 030-692-630-071-638; 032-257-822-260-114; 033-538-724-335-749; …	37	TRUE	CC BY, CC BY-NC-ND	gold
012-541-056-081-776	Effectiveness of a Multifaceted Intervention for Prevention of Obesity in Primary School Children in China: A Cluster Randomized Clinical Trial.	2022-01-01	2022	journal article	JAMA pediatrics	21686211; 21686203	American Medical Association (AMA)	United States	Zheng Liu; Pei Gao; Ai-Yu Gao; Yi Lin; Xiangxian Feng; Fang Zhang; Li-Qun Xu; Wenyi Niu; Hai Fang; Shuang Zhou; Wen-Hao Li; Jianhui Yuan; Chun-Xia Xu; Na Wu; Hui-Juan Li; Li-Ming Wen; George C Patton; Hai-Jun Wang; Yangfeng Wu	Importance: A rapid nutritional transition has caused greater childhood obesity prevalence in many countries, but the repertoire of effective preventive interventions remains limited. Objective: To determine the effectiveness of a novel multifaceted intervention for obesity prevention in primary school children. Design, Setting, and Participants: A cluster randomized clinical trial was conducted …	176	1	e214375		Demography; Randomized controlled trial; Physical fitness; Psychological intervention; Childhood obesity; Body mass index; Intervention (counseling); Population; Obesity; Medicine		Adolescent; Body Mass Index; Child; China/epidemiology; Cluster Analysis; Exercise/psychology; Female; Humans; Male; Pediatric Obesity/epidemiology; School Health Services/organization & administration			https://europepmc.org/article/MED/34747972 https://jamanetwork.com/journals/jamapediatrics/fullarticle/2786020 https://findanexpert.unimelb.edu.au/scholarlywork/1611741-effectiveness-of-a-multifaceted-intervention-for-prevention-of-obesity-in-primary-school-children-in-china--a-cluster-randomized-clinical-trial.	http://dx.doi.org/10.1001/jamapediatrics.2021.4375	34747972	10.1001/jamapediatrics.2021.4375	3213385462	PMC8576631	0	000-826-623-664-681; 002-005-015-930-151; 003-368-690-940-504; 004-004-883-153-098; 004-210-287-243-908; 006-302-484-346-528; 007-613-961-083-80X; 008-114-399-427-678; 013-759-112-742-339; 014-459-389-122-580; 016-026-279-129-991; 022-424-588-993-733; 022-636-387-306-444; 022-982-072-671-238; 024-465-540-062-845; 031-314-600-333-658; 032-605-161-437-100; 036-869-075-194-362; 041-311-254-494-473; …	82	TRUE		unknown
014-045-305-700-559	Implementation of Stimulation, Early Detection, and Intervention Programs for Monitoring the Growth and Development of Children Aged 2-3 Years	2024-04-30	2024	journal article	JPUD - Jurnal Pendidikan Usia Dini	25030566; 16931602	Universitas Negeri Jakarta		Mega Cahya Dwi Lestari; null Ayu Citra Dewi; null Sri Intan Wahyuni; null Juliwis Kardi; null Yendri Junaidi; null Alif Laini	<jats:p>Starting from growth that supports development, in the end growth and development go hand in hand. An important period in a child's growth and development begins in infancy because basic growth is what will influence and determine the child's subsequent development. The aim of this research is to detect deviations in the development of early childhood children aged 2-3 years at the ECCE R…	18	1	183	194	Intervention (counseling); Stimulation; Medicine; Developmental psychology; Psychology; Pediatrics; Neuroscience; Psychiatry					https://journal.unj.ac.id/unj/index.php/jpud/article/download/43940/17081 https://doi.org/10.21009/jpud.181.13	http://dx.doi.org/10.21009/jpud.181.13		10.21009/jpud.181.13			0		0	TRUE	cc-by	hybrid
020-532-536-547-796	Computerized decision support and machine learning applications for the prevention and treatment of childhood obesity: A systematic review of the literature.	2020-03-19	2020	journal article	Artificial intelligence in medicine	18732860; 09333657	Elsevier BV	Netherlands	Andreas Triantafyllidis; Eleftheria Polychronidou; Anastasios Alexiadis; Cleilton Lima Rocha; Douglas Nogueira Oliveira; Amanda S. da Silva; Ananda Lima Freire; Crislanio Macedo; Igor Farias Sousa; Eriko Werbet; Elena Arredondo Lillo; Henar González Luengo; Macarena Torrego Ellacuría; Konstantinos Votis; Dimitrios Tzovaras		104		101844	101844	Decision support system; Machine learning; Logistic regression; Artificial intelligence; Randomized controlled trial; Systematic review; Psychological intervention; Childhood obesity; Digital health; Medicine; Decision tree	Childhood obesity; Computerized decision support; Digital health; Machine learning; Review	Child; Humans; Machine Learning; Mobile Applications; Pediatric Obesity/diagnosis		European Union’s HORIZON 2020 Programme; Brazilian Ministry of Science, Technology and Innovation	http://www.ncbi.nlm.nih.gov/pubmed/32498995 https://doi.org/10.1016/j.artmed.2020.101844 https://dblp.uni-trier.de/db/journals/artmed/artmed104.html#Triantafyllidis20 https://pubmed.ncbi.nlm.nih.gov/32498995/ https://europepmc.org/article/MED/32498995 https://www.sciencedirect.com/science/article/pii/S0933365719308048 https://www.ncbi.nlm.nih.gov/pubmed/32498995	http://dx.doi.org/10.1016/j.artmed.2020.101844	32498995	10.1016/j.artmed.2020.101844	3011069322		0	000-057-851-735-839; 000-129-637-207-410; 001-012-678-628-18X; 001-367-545-145-603; 001-528-065-854-560; 003-169-407-778-213; 005-920-513-301-110; 006-542-183-432-257; 007-426-056-621-563; 009-225-846-696-801; 015-121-671-363-175; 015-157-636-783-97X; 015-522-918-571-003; 015-947-361-993-420; 017-300-737-144-757; 018-644-418-424-220; 018-726-053-261-199; 019-215-206-101-48X; 022-758-968-433-404; …	55	FALSE
022-331-122-227-903	The Smartphone-Assisted Intervention Improved Perception of Nutritional Status among Middle School Students.	2020-08-15	2020	journal article	International journal of environmental research and public health	16604601; 16617827	MDPI AG	Switzerland	Yan-Hui Shen; Zheng Liu; Wen-Hao Li; Shuang Zhou; Jin-Hui Xu; Chu Jiang; Hai-Jun Wang	Misperception of nutritional status is common and hinders the progress of childhood obesity prevention. This study aimed to examine the effectiveness of a smartphone-assisted intervention to improve student and parental perception of students' nutritional status (underweight, normal weight, overweight, obese). We conducted a parallel-group controlled trial with a non-randomized design in three ju…	17	16	5932		Health education; Odds ratio; Randomized controlled trial; Childhood obesity; Overweight; Intervention (counseling); Underweight; Confidence interval; Medicine; Gerontology	intervention; nutritional status; perception; student	Adolescent; Beijing; Child; China; Female; Humans; Male; Nutritional Status; School Health Services; Schools; Smartphone; Students		the special funds for independent innovation and industrial development of Haidian District's core areas; National Natural Science Foundation of China; China Postdoctoral Science Foundation	https://www.mdpi.com/1660-4601/17/16/5932/htm https://www.ncbi.nlm.nih.gov/pmc/articles/PMC7459995 https://pubmed.ncbi.nlm.nih.gov/32824190/ https://www.mdpi.com/1660-4601/17/16/5932/pdf	http://dx.doi.org/10.3390/ijerph17165932	32824190	10.3390/ijerph17165932	3049004711	PMC7459995	0	003-368-690-940-504; 005-514-433-194-091; 007-593-609-624-085; 009-449-953-286-288; 012-094-175-533-390; 016-026-279-129-991; 016-362-386-527-728; 022-424-588-993-733; 027-475-106-501-970; 029-255-489-771-537; 029-427-167-430-164; 029-470-662-950-400; 032-605-161-437-100; 033-672-150-578-414; 036-034-634-981-915; 042-718-890-001-810; 043-613-685-693-753; 049-036-986-807-006; 050-869-793-042-723; …	5	TRUE	cc-by	gold
025-114-154-953-983	Joining forces for healthier futures: a call to action for South American child health policies.	2024-06-03	2024	journal article	Lancet regional health. Americas	2667193x		England	Nilson N Mendes Neto; Jessika M Mendes; Rodrigo Pegado; Marcia C Castro	The pivotal study1Santiago-Vieira C. Velasquez-Melendez G. Ribeiro-Silva R.de.C. Pinto E.de.J. Barreto M.L. Recent changes in growth trajectories: a population-based cohort study of over 5 million Brazilian children born between 2001 and 2014.Lancet Reg Health Am. 2024; : 32https://www.thelancet.com/journals/lanam/article/PIIS2667-193X(24)00048-6/fulltextDate accessed: April 18, 2024Google Schola…	36		100803	100803	Context (archaeology); Political science; Futures contract; Population; Cohort; Economic growth; Geography; Medicine; Environmental health; Business; Economics; Finance; Archaeology; Internal medicine					http://www.thelancet.com/article/S2667193X24001303/pdf https://doi.org/10.1016/j.lana.2024.100803	http://dx.doi.org/10.1016/j.lana.2024.100803	38881567	10.1016/j.lana.2024.100803		PMC11179560	0	005-992-782-732-093; 022-481-776-108-843; 023-704-162-221-181; 034-968-913-744-409; 036-701-366-888-277; 072-296-903-602-684; 140-828-396-745-486	1	TRUE	CC BY, CC BY-NC-ND	gold
028-464-571-918-82X	Effects of a novel mobile health intervention compared to a multi-component behaviour changing program on body mass index, physical capacities and stress parameters in adolescents with obesity: a randomized controlled trial	2021-07-09	2021	journal article	BMC pediatrics	14712431	Springer Science and Business Media LLC	United Kingdom	Aikaterini Stasinaki; Dirk Büchter; Chen-Hsuan Iris Shih; Katrin Heldt; Sabine Güsewell; Björn Brogle; Nathalie Farpour-Lambert; Tobias Kowatsch; Dagmar l'Allemand	Less than 2% of overweight children and adolescents in Switzerland can participate in multi-component behaviour changing interventions (BCI), due to costs and lack of time. Stress often hinders positive health outcomes in youth with obesity. Digital health interventions, with fewer on-site visits, promise health care access in remote regions; however, evidence for their effectiveness is scarce. T…	21	1	308	308	Randomized controlled trial; Physical therapy; Biofeedback; Childhood obesity; Health intervention; Body mass index; Overweight; Bioelectrical impedance analysis; Obesity; Medicine	Adolescents; Biofeedback; Conversational agent; Digital health interventions; Fitness; Obesity; Stress	Adolescent; Body Mass Index; Child; Humans; Overweight; Pediatric Obesity/therapy; Switzerland; Telemedicine			https://www.ncbi.nlm.nih.gov/pmc/articles/PMC8266630 https://pubmed.ncbi.nlm.nih.gov/34243738/ https://europepmc.org/article/MED/34243738 https://link.springer.com/content/pdf/10.1186/s12887-021-02781-2.pdf https://www.research-collection.ethz.ch/handle/20.500.11850/488889 https://link.springer.com/article/10.1186/s12887-021-02781-2 https://bmcpediatr.biomedcentral.com/articles/10.1186/s12887-021…	http://dx.doi.org/10.1186/s12887-021-02781-2	34243738	10.1186/s12887-021-02781-2	3166455838	PMC8266630	0	004-169-004-902-896; 004-840-098-153-408; 005-334-595-592-094; 006-411-453-231-878; 007-598-476-453-00X; 008-235-973-435-631; 008-735-588-537-050; 011-016-706-287-118; 012-045-238-032-251; 013-239-145-100-878; 013-477-837-826-585; 016-075-566-003-188; 016-124-238-562-309; 016-666-693-760-450; 017-319-748-565-143; 017-592-248-286-348; 017-865-281-972-295; 020-378-275-941-61X; 020-834-695-654-648; …	50	TRUE	CC BY, CC BY-NC-ND	gold
032-816-433-074-543	The Good Start Matters mHealth Parenting Program: Protocol for a Randomized Controlled Trial.	2025-10-23	2025	journal article	JMIR research protocols	19290748	JMIR Publications Inc.	Canada	Olivia De-Jongh González; Claire N Tugault-Lafleur; Janet W T Mah; Louise C Mâsse	<AbstractText Label="BACKGROUND" NlmCategory="BACKGROUND">The family plays a critical role in shaping children's health behaviors during early childhood. Family-based interventions are a cornerstone of childhood obesity prevention but often yield modest effects and have several limitations, including a focus on a single caregiver and insufficient attention to coparenting dynamics. Mobile health (…	14		e72642	e72642	mHealth; Psychological intervention; Randomized controlled trial; Intervention (counseling); Medicine; Coparenting; Psychology; Developmental psychology; Family medicine; Nursing; Surgery	child health behaviors; coparenting; lifestyle intervention; mHealth; parenting practices	Humans; Parenting/psychology; Child, Preschool; Telemedicine; Child; Parents/education; Male; Female; Pediatric Obesity/prevention & control; Randomized Controlled Trials as Topic; Health Behavior			https://www.researchprotocols.org/2025/1/e72642/PDF https://doi.org/10.2196/72642	http://dx.doi.org/10.2196/72642	41129815	10.2196/72642		PMC12592898	0	000-104-865-534-308; 000-900-745-652-649; 001-367-545-145-603; 002-338-723-124-770; 003-657-150-618-734; 004-086-739-798-790; 005-978-283-449-110; 006-505-866-458-541; 008-870-125-669-542; 009-474-334-999-128; 009-558-594-061-046; 012-566-999-096-325; 013-230-991-224-668; 013-854-695-752-55X; 015-858-891-845-535; 015-872-412-152-258; 017-228-195-206-920; 019-151-661-389-286; 020-684-336-608-761; …	0	TRUE	cc-by	gold
036-869-075-194-362	Harnessing technological solutions for childhood obesity prevention and treatment: a systematic review and meta-analysis of current applications.	2021-02-24	2021	journal article	International journal of obesity (2005)	14765497; 03070565	Nature Publishing Group	United Kingdom	Lauren A. Fowler; Anne Claire Grammer; Amanda E. Staiano; Ellen E. Fitzsimmons-Craft; Ling Chen; Lauren H Yaeger; Denise E. Wilfley	Technology holds promise for delivery of accessible, individualized, and destigmatized obesity prevention and treatment to youth. This review examined the efficacy of recent technology-based interventions on weight outcomes. Seven databases were searched in April 2020 following PRISMA guidelines. Inclusion criteria were: participants aged 1–18 y, use of technology in a prevention/treatment interv…	45	5	957	981	Randomized controlled trial; Physical therapy; Psychological intervention; mHealth; Childhood obesity; Overweight; Intervention Duration; Weight management; Medicine; Meta-analysis	Weight management; Paediatrics; Obesity	Child; Humans; Overweight/prevention & control; Pediatric Obesity/prevention & control; Randomized Controlled Trials as Topic; Technology; Telemedicine		NHLBI NIH HHS (T32 HL130357) United States; NIDDK NIH HHS (P30 DK092950) United States; NIDDK NIH HHS (P30 DK056341) United States; NIGMS NIH HHS (U54 GM104940) United States; NIMH NIH HHS (K08 MH120341) United States; NHLBI NIH HHS (F31 HL158000) United States	https://www.nature.com/articles/s41366-021-00765-x http://www-nature-com-443.webvpn.bjmu.tsg211.com/articles/s41366-021-00765-x http://www.nature.com/articles/s41366-021-00765-x?amp https://pubmed.ncbi.nlm.nih.gov/33627775/ https://www.nature.com/articles/s41366-021-00765-x.pdf https://www.ncbi.nlm.nih.gov/pmc/articles/PMC7904036 https://www.scilit.net/article/5721e3baa34ff8947b6a189d53583bc8?act…	http://dx.doi.org/10.1038/s41366-021-00765-x	33627775	10.1038/s41366-021-00765-x	3132221639	PMC7904036	0	000-100-845-630-898; 001-367-545-145-603; 002-739-780-159-029; 003-268-508-072-520; 003-327-085-201-585; 003-610-156-076-771; 004-472-797-098-27X; 005-048-445-882-507; 005-334-595-592-094; 005-501-814-770-141; 006-915-361-893-38X; 007-013-039-401-467; 008-263-357-714-440; 008-327-880-562-621; 009-295-287-548-282; 009-659-686-885-176; 010-726-767-874-201; 011-676-142-205-554; 011-964-035-428-978; …	56	TRUE		green
037-101-960-982-319	Healthy Lifestyle Management of Pediatric Obesity with a Hybrid System of Customized Mobile Technology: The PediaFit Pilot Project.	2021-02-16	2021	journal article	Nutrients	20726643	MDPI AG	Switzerland	Anna Pia Delli Bovi; Giorgia Manco Cesari; Maria Chiara Rocco; Laura Di Michele; Ida Rimauro; Anna Lugiero; Silvia Mottola; Anna Giulia Elena De Anseris; Lucia Nazzaro; Grazia Massa; Pietro Vajro	Pediatric obesity management strategies suffer from a high rate of dropout and persistence of weight excess, despite the use of new tools, such as automated mobile technology (MT). We aimed to compare the efficacy of two 6-month personalized MT protocols in terms of better engagement, adherence to follow-up visits and improved anthropometric and lifestyle parameters. MT contacts consisted of thre…	13	2	631		Physical therapy; Lifestyle management; Standard treatment; Screen time; Obesity management; Obesity; Weight loss; Mobile technology; Anthropometry; Medicine	attrition; dropout; lifestyle; mobile technology; obesity; pediatric	Adolescent; Child; Diet, Healthy; Exercise; Female; Healthy Lifestyle; Humans; Male; Pediatric Obesity/therapy; Pilot Projects; Text Messaging; Weight Reduction Programs			http://pubmed.ncbi.nlm.nih.gov/33669174/ https://pubmed.ncbi.nlm.nih.gov/33669174/ https://doaj.org/article/7b36a709e5c240d09c67ea064a73ac4b https://www.mdpi.com/2072-6643/13/2/631 https://www.iris.unisa.it/handle/11386/4760375 https://www.ncbi.nlm.nih.gov/pmc/articles/PMC7919673/ https://www.mdpi.com/2072-6643/13/2/631/pdf https://europepmc.org/article/MED/33669174	http://dx.doi.org/10.3390/nu13020631	33669174	10.3390/nu13020631	3130329784	PMC7919673	0	001-367-545-145-603; 006-554-552-412-939; 008-231-211-288-542; 012-902-390-373-556; 016-938-889-664-90X; 018-074-592-432-283; 020-323-952-745-926; 026-939-028-154-956; 036-164-795-810-741; 043-856-501-971-955; 043-866-520-927-377; 043-869-278-428-417; 046-672-393-271-507; 047-553-305-426-295; 051-662-206-671-276; 073-315-752-916-244; 074-900-147-763-159; 079-876-795-147-80X; 083-187-864-609-889; …	11	TRUE	cc-by	gold
038-725-669-914-064	Mobile Health Apps in Pediatric Obesity Treatment: Process Outcomes From a Feasibility Study of a Multicomponent Intervention	2020-07-08	2020	journal article	JMIR mHealth and uHealth	22915222	JMIR Publications Inc.	Canada	Sarah Browne; M-Tahar Kechadi; Shane O'Donnell; Mckenzie Dow; Louise Tully; Gerardine Doyle; Grace O'Malley	Background: Multicomponent family interventions underline current best practice in childhood obesity treatment. Mobile health (mHealth) adjuncts that address eating and physical activity behaviors have shown promise in clinical studies.; Objective: This study aimed to describe process methods for applying an mHealth intervention to reduce the rate of eating and monitor physical activity among chi…	8	7	e16925		Physical therapy; mHealth; Childhood obesity; Physical activity level; Intervention (counseling); Child Behavior Checklist; Diet therapy; Weight management; Medicine; Cohort	accelerometer; appetite; childhood obesity; diet therapy; mHealth; mobile phones; physical activity; rate of eating; satiety; smartphones	Adolescent; Child; Feasibility Studies; Female; Humans; Ireland; Male; Mobile Applications; Pediatric Obesity/therapy; Quality of Life; Telemedicine			https://www.ncbi.nlm.nih.gov/pmc/articles/PMC7381070 https://researchrepository.ucd.ie/bitstream/10197/12453/2/Browne%20et%20al.%202020%20BigO%20Final%20Publication%20July%202020.pdf https://researchrepository.ucd.ie/handle/10197/12453 https://pubmed.ncbi.nlm.nih.gov/32673267/ https://mhealth.jmir.org/2020/7/e16925/	http://dx.doi.org/10.2196/16925	32673267	10.2196/16925	3013087608	PMC7381070	0	000-570-771-842-658; 000-759-668-167-331; 001-474-570-483-122; 001-777-622-336-06X; 002-242-949-247-208; 003-228-010-954-933; 003-371-679-324-425; 004-974-816-316-114; 006-503-772-071-152; 007-997-361-691-436; 008-462-150-520-173; 010-423-095-514-87X; 010-521-208-305-919; 013-759-112-742-339; 013-934-837-047-718; 015-608-753-143-488; 018-260-032-107-318; 019-864-631-177-063; 020-837-597-349-547; …	39	TRUE	cc-by	gold
043-795-973-121-629	The effects of a lifestyle intervention (the HealthyMoms app) during pregnancy on infant body composition: Secondary outcome analysis from a randomized controlled trial.	2022-02-01	2022	journal article	Pediatric obesity	20476310; 20476302; 15246817	Wiley	United States	Johanna Sandborg; Pontus Henriksson; Emmie Söderström; Jairo H Migueles; Marcus Bendtsen; Marie Blomberg; Marie Löf	<AbstractText Label="BACKGROUND">Pregnancy has been identified as a window for childhood obesity prevention. Although lifestyle interventions in pregnancy can prevent excessive gestational weight gain (GWG), little is known whether such interventions also affect infant growth and body composition.</AbstractText>; <AbstractText Label="OBJECTIVES">To investigate (i) the effects of a 6-month lifesty…	17	6	e12894		Medicine; Pregnancy; Randomized controlled trial; Psychological intervention; Obesity; Offspring; Body mass index; Weight gain; Obstetrics; Physical therapy; Pediatrics; Internal medicine; Body weight; Genetics; Psychiatry; Biology	air-displacement plethysmography; body composition; digital lifestyle intervention; gestational weight gain; mHealth; neonatal; air‐displacement plethysmography	Body Composition; Body Mass Index; Child; Female; Humans; Infant; Life Style; Mobile Applications; Pediatric Obesity/prevention & control; Pregnancy; Pregnancy Complications; Weight Gain		Karolinska Institutet	https://digibug.ugr.es/bitstream/10481/72858/1/Pediatric%20Obesity2022Sandborg.pdf http://hdl.handle.net/10481/72858 http://liu.diva-portal.org/smash/get/diva2:1638622/FULLTEXT01 http://urn.kb.se/resolve?urn=urn:nbn:se:liu:diva-182921	http://dx.doi.org/10.1111/ijpo.12894	35106942	10.1111/ijpo.12894		PMC9285397	0	000-068-677-370-443; 004-138-788-891-643; 006-102-942-643-663; 006-676-553-545-579; 007-020-216-896-903; 009-718-655-185-051; 013-339-759-060-637; 013-934-837-047-718; 014-425-433-996-926; 015-566-740-523-614; 015-953-121-615-499; 019-121-142-672-066; 020-241-730-456-687; 020-809-917-587-459; 021-357-841-209-743; 022-143-418-357-389; 023-326-169-511-75X; 026-853-612-113-419; 027-062-796-615-020; …	8	TRUE	cc-by-nc-nd	hybrid
074-124-673-411-664	Use of Extrinsic Motivators to Improve the Body Mass Index of Obese or Overweight Adolescents: A Systematic Review.	2024-10-14	2024	journal article	Journal of medical Internet research	14388871; 14394456	JMIR Publications Inc.	Canada	Ana Gonçalves; Pedro Augusto Simões; Bernardo Sousa-Pinto; Tiago Taveira-Gomes	<AbstractText Label="BACKGROUND" NlmCategory="BACKGROUND">The prevalence of overweight and obesity is increasing at an alarming rate in children and adolescents worldwide. Given the dimension of the problem, treatments of childhood obesity are recognized as of extreme importance. Current evidence indicates that behavioural and cognitive behavioural strategies combined with diet and physical activ…	26		e57458		Preprint; Overweight; Body mass index; Obesity; Medicine; Gerontology; Psychology; Computer science; World Wide Web; Pathology; Internal medicine	adolescents; obesity; overweight; extrinsic motivators; body mass index					http://dx.doi.org/10.2196/57458	39576963	10.2196/57458		PMC11730235	0	000-087-846-496-156; 001-125-776-642-787; 002-165-404-864-015; 003-441-364-059-488; 003-966-000-680-953; 006-128-194-314-703; 008-675-913-072-006; 010-726-767-874-201; 012-219-886-329-130; 014-148-279-240-166; 014-523-051-535-576; 023-575-855-931-903; 027-632-870-907-171; 028-464-571-918-82X; 036-256-046-053-104; 036-983-731-512-082; 037-772-454-961-387; 041-253-246-528-36X; 041-785-593-800-097; …	1	TRUE	cc-by	gold
088-802-082-142-798	Process Evaluation of a Randomized Controlled Trial With a Mobile Health Intervention for Children With Obesity.	2025-06-25	2025	journal article	Sage open pediatrics..	30502225	SAGE Publications		Linnea Hedin; Maria Hagströmer; Claude Marcus; Pernilla Danielsson	<AbstractText Label="Objectives" NlmCategory="UNASSIGNED">To explore barriers for recruitment, attrition, and mHealth usage in a Swedish randomized controlled trial (RCT) including a mobile health (mHealth) intervention for children 5 to 12 years (n = 79) in obesity treatment.</AbstractText>; <AbstractText Label="Methods" NlmCategory="UNASSIGNED">A retrospective process evaluation was conducted u…	12		3.05022e+16		mHealth; Attrition; Randomized controlled trial; Intervention (counseling); Medicine; Obesity; Psychology; Nursing; Psychological intervention; Surgery; Dentistry; Internal medicine	Normalization Process Theory; attrition; mHealth intervention; pediatric obesity; recruitment; weight management			Mjölkdroppen Foundation; The Swedish Order of Freemasons; Research, educataion and intervention, Karolinska University Hospital; Region Stockholm; HRH Crown Princess Lovisa’s Foundation for Pediatric Care		http://dx.doi.org/10.1177/30502225251348292	40612182	10.1177/30502225251348292		PMC12220870	0	001-387-516-568-488; 003-777-093-503-004; 004-067-316-625-800; 008-939-098-267-857; 009-134-498-406-930; 010-385-788-728-307; 011-428-930-974-175; 012-367-172-964-217; 012-846-245-677-47X; 013-854-695-752-55X; 015-736-290-609-558; 016-269-104-426-704; 018-113-230-086-351; 018-301-027-727-625; 018-452-291-701-123; 019-121-142-672-066; 020-057-558-266-629; 020-256-371-343-649; 020-654-185-654-690; …	0	TRUE		unknown
103-596-187-133-190	The Aim2Be mHealth Intervention for Children With Overweight or Obesity and Their Parents: Person-Centered Analyses to Uncover Digital Phenotypes.	2022-06-22	2022	journal article	Journal of medical Internet research	14388871; 14394456	JMIR Publications Inc.	Canada	Olivia De-Jongh González; Claire N Tugault-Lafleur; E Jean Buckler; Jill Hamilton; Josephine Ho; Annick Buchholz; Katherine M Morrison; Geoff Dc Ball; Louise C Mâsse	<AbstractText Label="BACKGROUND">Despite the growing number of mobile health (mHealth) interventions targeting childhood obesity, few studies have characterized user typologies derived from individuals' patterns of interactions with specific app features (digital phenotypes).</AbstractText>; <AbstractText Label="OBJECTIVE">This study aims to identify digital phenotypes among 214 parent-child dyad…	24	6	e35285	e35285	mHealth; Latent class model; Multinomial logistic regression; Overweight; Psychological intervention; Psychology; Obesity; Intervention (counseling); Phenotype; Childhood obesity; Developmental psychology; Medicine; Clinical psychology; Biology; Genetics; Psychiatry; Computer science; Machine learning; Internal medicine; Gene	childhood obesity; digital phenotypes; latent class analysis; mHealth; mobile health	Child; Humans; Overweight; Parents; Pediatric Obesity/therapy; Phenotype; Telemedicine			https://www.jmir.org/2022/6/e35285/PDF https://doi.org/10.2196/35285	http://dx.doi.org/10.2196/35285	35731547	10.2196/35285		PMC9221987	0	001-367-545-145-603; 001-528-065-854-560; 003-327-085-201-585; 003-418-631-369-857; 003-657-150-618-734; 004-943-775-544-150; 005-145-649-019-937; 005-436-045-687-088; 005-796-493-521-582; 006-554-552-412-939; 009-295-287-548-282; 009-474-334-999-128; 009-540-092-754-058; 010-404-199-323-695; 011-077-159-505-559; 012-927-041-758-520; 015-231-545-464-263; 015-921-413-459-372; 016-596-608-539-233; …	19	TRUE	cc-by	gold
118-413-885-252-939	Associations of Maternal and Paternal Parenting Practices With Children's Fruit and Vegetable Intake and Physical Activity: Preliminary Findings From an Ecological Momentary Study.	2022-08-10	2022	journal article	JMIR formative research	2561326x	JMIR Publications Inc.	Canada	Nanette Virginia Lopez; Mark Hc Lai; Chih-Hsiang Yang; Genevieve Fridlund Dunton; Britni Ryan Belcher	<AbstractText Label="BACKGROUND" NlmCategory="BACKGROUND">Childhood obesity prevention interventions routinely focus on changing maternal parenting practices. Failure to assess how fathers' weight-related (ie, diet and physical activity) parenting practices contribute to children's energy balance behaviors limits the understanding of their paternal role within the family. Examining the independen…	6	8	e38326	e38326	Psychological intervention; Childhood obesity; Physical activity; Developmental psychology; Psychology; Child obesity; Screen time; Obesity; Demography; Medicine; Overweight; Psychiatry; Sociology; Internal medicine; Physical medicine and rehabilitation	ecological momentary assessment; fruit and vegetable consumption; obesity; parenting; pediatrics; physical activity			NHLBI NIH HHS (R01 HL119255) United States; NCI NIH HHS (T32 CA009492) United States; NCATS NIH HHS (UL1 TR001855) United States	https://formative.jmir.org/2022/8/e38326/PDF https://doi.org/10.2196/38326	http://dx.doi.org/10.2196/38326	35947425	10.2196/38326		PMC9403822	0	000-900-745-652-649; 002-338-723-124-770; 003-014-911-256-581; 004-615-005-405-119; 006-403-581-182-070; 008-710-614-581-59X; 009-876-976-130-725; 012-017-621-996-688; 012-264-397-213-500; 015-781-049-128-03X; 016-952-092-134-195; 017-296-045-899-711; 027-172-125-988-421; 028-999-924-258-910; 029-770-090-562-406; 032-143-690-367-589; 038-332-206-151-534; 040-179-146-523-917; 041-323-286-107-296; …	8	TRUE	cc-by	gold
135-337-765-997-594	Effectiveness of Smartphone App for the Treatment of Pediatric Obesity: A Randomized Controlled Trial.	2024-09-27	2024	journal article	Children (Basel, Switzerland)	22279067		Switzerland	Giuseppina Rosaria Umano; Mariapia Masino; Grazia Cirillo; Giulia Rondinelli; Francesca Massa; Giuseppe Salvatore R C Mangoni di Santo Stefano; Anna Di Sessa; Pierluigi Marzuillo; Emanuele Miraglia Del Giudice; Pietro Buono	<AbstractText Label="BACKGROUND" NlmCategory="BACKGROUND">Pediatric obesity treatment is based on high-intensity lifestyle counseling. However, high dropout rates and low effectiveness have been reported, even in specialized centers. Mobile health technologies have been used to overcome these limits with contrasting results. This study aims at evaluating the effectiveness of a six-month intervent…	11	10	1178	1178	Randomized controlled trial; Smartphone application; Smartphone app; Obesity; Mobile apps; Physical therapy; Medicine; Psychology; Computer science; Internet privacy; World Wide Web; Multimedia; Internal medicine	children and adolescents; m-Health; mobile app; obesity; treatment			university of campania luigi vanvitelli (Bando Giovani di Ateneo, D.R. n. 266 del 30/09/2022)		http://dx.doi.org/10.3390/children11101178	39457143	10.3390/children11101178		PMC11505602	0	000-571-874-313-219; 001-524-666-243-433; 002-005-015-930-151; 006-228-406-391-689; 007-759-167-496-406; 009-609-124-837-708; 010-726-767-874-201; 011-224-650-453-696; 013-412-842-932-828; 018-724-363-371-861; 019-150-604-415-48X; 026-019-776-727-99X; 027-644-230-108-169; 027-915-730-369-156; 030-707-383-103-100; 032-049-177-406-929; 034-029-536-079-574; 034-884-217-935-916; 034-973-486-637-663; …	4	TRUE	cc-by	gold
140-293-109-776-83X	The Effects of Teleinterventions on Pediatric Weight Control: Systematic Review and Meta-Analysis of Randomized Controlled Trials.	2025-12-08	2025	journal article	Journal of medical Internet research	14388871	JMIR Publications Inc.	Canada	Cheng-Tai Wu; Jue-Chuan Ng; Yu-Tai Cheng; Ling-Yin Chang; Enoch Y Kang; Hsin-Hui Chiu; Ching-Feng Cheng	<AbstractText Label="Background" NlmCategory="UNASSIGNED">Childhood overweight or obesity has become one of the world's most concerning health problems. Teleinterventions that deliver health information and behavioral strategies through telephone calls, websites, apps, newsletters, or emails can help manage children's weight-related conditions.</AbstractText>; <AbstractText Label="Objective" NlmC…	27		e68688	e68688		PRISMA; body weight; children; nonpharmacological treatment; obese; teleintervention	Humans; Randomized Controlled Trials as Topic; Child; Telemedicine; Body Mass Index; Pediatric Obesity/therapy; Overweight/therapy				http://dx.doi.org/10.2196/68688	41359937	10.2196/68688		PMC12685287	0	000-835-626-105-679; 003-966-000-680-953; 005-699-224-850-738; 008-995-700-430-108; 009-659-686-885-176; 009-724-880-158-368; 011-924-012-330-576; 012-367-172-964-217; 012-566-999-096-325; 012-928-766-859-972; 013-456-537-936-165; 015-748-928-971-547; 017-630-857-110-81X; 020-125-365-107-148; 020-887-104-976-08X; 024-465-540-062-845; 026-019-776-727-99X; 028-464-571-918-82X; 028-865-768-454-173; …	0	TRUE	cc-by	gold
154-727-506-319-994	Effect of a multi-disciplinary program on anthropometric and biochemical parameters in obese and overweight elementary school girls: A randomized clinical trial.	2022-04-22	2022	journal article	Nutrition, metabolism, and cardiovascular diseases : NMCD	15903729; 09394753	Elsevier	Italy	Sara Salahshoornezhad; Zahra Sohrabi; Arash Mani; Walid Kamal Abdelbasset; Manoosh Mehrabi; Morteza Zare; Sanaz Mehrabani; Shirin Gerami; Neda Haghighat; Marzieh Akbarzadeh; Mehran Nouri		32	8	1982	1989	Overweight; Body mass index; Waist; Medicine; Anthropometry; Physical therapy; Obesity; Body fat percentage; Randomized controlled trial; Leptin; Percentile; Nutrition Education; Gerontology; Internal medicine; Statistics; Mathematics	Adolescent; Cognitive behavioral therapy; Exercise; Mobile health; Obesity; Telemedicine	Body Mass Index; Child; Cholesterol, LDL; Female; Humans; Leptin; Overweight/diagnosis; Pediatric Obesity/diagnosis; Waist Circumference	Cholesterol, LDL; Leptin	Shiraz University of Medical Sciences		http://dx.doi.org/10.1016/j.numecd.2022.04.014	35610083	10.1016/j.numecd.2022.04.014			0	000-750-580-402-21X; 003-509-950-239-738; 003-657-150-618-734; 004-516-446-723-83X; 005-415-807-534-027; 005-735-798-691-153; 006-073-708-967-651; 009-524-381-945-379; 010-626-757-668-14X; 011-356-381-657-918; 011-688-960-787-486; 020-887-104-976-08X; 023-889-787-806-810; 026-027-344-467-047; 029-869-233-927-784; 030-999-905-440-620; 031-547-360-937-539; 034-844-786-735-109; 038-888-152-831-350; …	15	FALSE
160-008-695-338-604	An Image-Recognition Dietary Assessment App for Adolescents With Obesity: Pilot Randomized Controlled Trial.	2024-12-02	2024	journal article	JMIR formative research	2561326x	JMIR Publications Inc.	Canada	Krista Oei; Elizabeth Ey Choi; Alisa Bar-Dayan; Jennifer N Stinson; Mark R Palmert; Jeffrey E Alfonsi; Jill Hamilton	<AbstractText Label="BACKGROUND">Adolescence is a period of increased susceptibility to developing obesity-related health issues due to poor eating patterns and increased sedentary behaviors. Recommendations for pediatric obesity management include dietary assessments. However, adolescents often avoid food logging through traditional methods. The use of image-recognition dietary assessment apps i…	8		e58682	e58682	Usability; Medicine; Obesity; Randomized controlled trial; Percentile; Physical therapy; Computer science; Internal medicine; Human–computer interaction; Statistics; Mathematics	adolescent; diet; dietary; dietary app; dietary assessment; digital health app; feasibility; image recognition; mHealth; mobile health; mobile phone; nutrition; nutritional; obesity; obesity management; patient engagement; pilot randomized controlled trial; teens; usability; user; weight; weight management; youth	Humans; Adolescent; Mobile Applications; Pilot Projects; Female; Male; Pediatric Obesity/diet therapy; Child; Nutrition Assessment				http://dx.doi.org/10.2196/58682	39621405	10.2196/58682		PMC11650080	0	004-035-842-091-021; 005-317-871-209-393; 006-339-534-741-825; 007-641-435-686-051; 008-571-332-160-749; 011-533-381-931-926; 015-140-829-708-094; 015-858-891-845-535; 016-504-145-234-079; 018-752-143-906-690; 020-577-405-768-088; 022-978-322-332-625; 024-075-736-373-705; 027-389-107-366-490; 029-255-489-771-537; 029-410-045-010-961; 031-587-064-098-829; 031-936-243-346-843; 032-900-039-374-582; …	3	TRUE	cc-by	gold
165-154-164-489-478	Economic evaluation of a multi-component obesity prevention intervention in Chinese primary schools.	2025-11-24	2025	journal article	BMC medicine	17417015	Springer Science and Business Media LLC	United Kingdom	Shiyu Yan; Shuang Zhou; Xiru Guo; Jinlang Lyu; Hui Wang; Hai Fang; Hai-Jun Wang	<AbstractText Label="BACKGROUND" NlmCategory="BACKGROUND">Health economic evaluations of childhood obesity interventions are critical for determining the economic feasibility, sustainability, and scalability, thereby informing their policy relevance. This study conducted a comprehensive economic evaluation of a multi-component, App-assisted obesity prevention intervention-compared with usual care…	23	1	653			Children; Economic evaluation; Intervention; Obesity; Prevention	Child; Female; Humans; Male; China; Cost-Benefit Analysis; Exercise; Health Education/economics; Health Promotion/economics; Mobile Applications/economics; Pediatric Obesity/prevention & control; Quality-Adjusted Life Years; School Health Services/economics; Schools; East Asian People		National Key Research and Development Program of China (2016YFC1300204); National Natural Science Foundation of China (81973053)		http://dx.doi.org/10.1186/s12916-025-04451-x	41286848	10.1186/s12916-025-04451-x		PMC12642123	0	000-017-716-709-105; 000-407-287-965-728; 003-368-690-940-504; 004-210-287-243-908; 005-301-136-766-162; 008-142-051-705-831; 010-029-449-914-307; 010-083-479-614-177; 011-117-766-741-004; 011-812-760-636-160; 012-541-056-081-776; 012-618-209-181-43X; 013-412-842-932-828; 015-073-193-610-915; 018-117-702-430-658; 024-465-540-062-845; 030-607-426-121-299; 034-032-225-257-377; 038-262-692-093-657; …	0	TRUE	CC BY, CC BY-NC-ND	gold
176-587-260-322-208	Effectiveness of mobile health interventions targeting parents to prevent and treat childhood Obesity: Systematic review.	2022-08-09	2022	journal article	Preventive medicine reports	22113355	Elsevier BV	Netherlands	Laura Bonvicini; Ilaria Pingani; Francesco Venturelli; Nicoletta Patrignani; Maria Chiara Bassi; Serena Broccoli; Francesca Ferrari; Teresa Gallelli; Costantino Panza; Massimo Vicentini; Paolo Giorgi Rossi	Childhood obesity is a high prevalence condition that causes a high burden of disease in adulthood. Mobile phone app are increasingly used to prevent it. We summarized the evidence on the effectiveness of mobile apps for devices used by parents to prevent and treat childhood and adolescent obesity. An update of a systematic review of the literature (De Lepeleere et al., 2017) was carried out. Pub…	29		101940	101940	Psychological intervention; Childhood obesity; Medicine; Obesity; Environmental health; Psychiatry; Overweight; Internal medicine	BMI body mass index; Childhood obesity prevention; Healthy lifestyles; Mobile health; PICO(S) Population Intervention Comparator Outcomes Study design; RCTs Randomized clinical trials; RoB risk of bias; WHR waist-to-hip ratio			European Research Council; European Commission; Ministero della Salute	https://iris.unimore.it/bitstream/11380/1286426/2/1-s2.0-S2211335522002479-main.pdf http://hdl.handle.net/11380/1286426	http://dx.doi.org/10.1016/j.pmedr.2022.101940	36161123	10.1016/j.pmedr.2022.101940		PMC9501985	0	000-676-137-643-198; 000-827-977-030-832; 001-528-065-854-560; 002-875-909-712-793; 003-327-085-201-585; 005-085-929-584-98X; 005-301-136-766-162; 005-715-085-028-310; 006-290-991-196-960; 009-718-655-185-051; 010-726-767-874-201; 011-971-483-914-975; 012-367-172-964-217; 012-927-041-758-520; 013-446-032-043-733; 014-903-421-010-836; 014-955-671-058-327; 021-025-550-929-600; 021-692-836-209-173; …	26	TRUE	CC BY, CC BY-NC-ND, CC BY-NC	gold
183-653-268-992-501	The Baby Bites Text Messaging Project with randomized controlled trial: texting to improve infant feeding practices.	2023-03-03	2023	journal article	mHealth	23069740	AME Publishing Company	China	Kathleen E Davis; Adyson Klingenberg; Marilyn Massey-Stokes; Nusrath Habiba; Rupali Gautam; Cynthia Warren; Paul Yeatts	<AbstractText Label="Background" NlmCategory="UNASSIGNED">Rapid weight gain and overweight in infancy are associated with childhood obesity. Thus, effective, accessible interventions to promote healthy infant feeding practices to prevent early obesity are essential.</AbstractText>; <AbstractText Label="Methods" NlmCategory="UNASSIGNED">This mixed-methods study involved diverse parents of infants …	9		11	11	Breastfeeding; Randomized controlled trial; Overweight; Medicine; Psychological intervention; Childhood obesity; Percentile; Thematic analysis; Pediatrics; Intervention (counseling); Obesity; Randomization; Repeated measures design; Family medicine; Demography; Qualitative research; Nursing; Internal medicine; Social science; Statistics; Mathematics; Sociology	Infant feeding; breastfeeding; eHealth; mHealth; text messaging				https://mhealth.amegroups.com/article/viewFile/110909/pdf https://doi.org/10.21037/mhealth-22-31	http://dx.doi.org/10.21037/mhealth-22-31	37089270	10.21037/mhealth-22-31		PMC10119441	0	002-087-830-326-358; 003-047-496-929-945; 008-548-277-038-189; 009-659-752-276-492; 011-812-760-636-160; 014-636-739-490-231; 015-509-465-003-030; 016-914-562-642-710; 018-652-311-544-708; 020-325-779-377-398; 020-813-250-434-885; 021-231-521-025-714; 029-095-379-514-118; 029-255-489-771-537; 029-651-842-254-659; 030-444-546-289-287; 032-198-253-386-456; 034-217-166-895-731; 035-259-585-900-875; …	3	TRUE		gold
184-091-306-444-632	An mHealth Intervention to Reduce Gestational Obesity (mami-educ): Protocol for a Randomized Controlled Trial.	2023-02-15	2023	journal article	JMIR research protocols	19290748	JMIR Publications Inc.	Canada	Delia Indira Chiarello; Fabian Pardo; Jessica Moya; Maricela Pino; Andrea Rodríguez; María Eugenia Araneda; Ayleen Bertini; Jaime Gutiérrez	<AbstractText Label="BACKGROUND" NlmCategory="BACKGROUND">The World Federation of Obesity warns that the main health problem of the next decade will be childhood obesity. It is known that factors such as gestational obesity produce profound effects on fetal programming and are strong predictors of overweight and obesity in children. Therefore, establishing healthy eating behaviors during pregnanc…	12		e44456	e44456	mHealth; Medicine; Overweight; Prenatal care; Randomized controlled trial; Public health; Psychological intervention; Intervention (counseling); Population; Family medicine; Obesity; Environmental health; Nursing; Internal medicine; Surgery	gestational obesity; mHealth; primary care; randomized controlled trial				https://jmir.org/api/download?alt_name=resprot_v12i1e44456_app1.pdf&filename=cf93746f10d233efea313f13937d11ad.pdf https://doi.org/10.2196/44456	http://dx.doi.org/10.2196/44456	36790846	10.2196/44456		PMC9978990	0	001-413-661-914-89X; 001-620-706-565-905; 005-132-128-495-10X; 008-845-802-121-062; 011-124-054-387-356; 017-610-240-399-803; 019-548-222-918-671; 019-852-387-104-63X; 020-744-705-931-305; 022-381-485-830-272; 028-015-749-931-72X; 028-362-737-343-468; 028-898-969-822-236; 031-185-554-196-171; 039-085-521-574-765; 048-478-603-382-808; 049-403-111-105-679; 051-256-090-129-536; 051-668-066-995-03X; …	3	TRUE	cc-by	gold
187-681-435-194-202	mHealth Interventions for Preventing and Managing Childhood Obesity: An Integrative Review of Efficacy, Parental Involvement, and Physical Activity Outcomes	2025-12-01	2025	journal article	National Journal of Community Medicine	22296816; 09763325	Medsci Publications		Ranjana Dhiman; Kanika Rai	<jats:p>Introduction: Childhood obesity is a rapidly expanding issue that has long-term repercussions. Innovative mHealth interventions, such as web-based programs and mobile applications, have been implemented to assist in the prevention and management of pediatric obesity. The present review primarily concentrates on the most recent evidence regarding the efficacy of mHealth innovations that co…	16	12	1264	1273							http://dx.doi.org/10.55489/njcm.161220256064		10.55489/njcm.161220256064			0		0	TRUE	cc-by-sa	gold
188-664-602-208-467	Process and effect evaluation of the app-based parenting program Samen Happie! on infant zBMI: A randomized controlled trial.	2022-12-23	2022	journal article	Frontiers in public health	22962565	Frontiers Media SA	Switzerland	Levie T Karssen; Junilla K Larsen; William J Burk; Stef P J Kremers; Roel C J Hermans; Emilie L M Ruiter; Jacqueline M Vink; Carolina de Weerth	<AbstractText Label="Background">Although energy balance-related parenting practices are regarded critical components in the prevention of childhood obesity, most programs targeting parenting practices with respect to a wide range of energy balance-related behaviors were not aimed at high-risk families with a lower socioeconomic position (SEP).</AbstractText>; <AbstractText Label="Objective">The …	10		1012431		Randomized controlled trial; Medicine; Protocol (science); Psychology; Developmental psychology; Alternative medicine; Surgery; Pathology	behavior change; childhood obesity; energy balance-related behavior; mHealth; parenting practices; preventive intervention; socioeconomic position (SEP)	Humans; Child; Infant; Parenting; Pediatric Obesity/prevention & control; Mobile Applications; Child Development; Parents		Nederlandse Organisatie voor Wetenschappelijk Onderzoek	https://www.frontiersin.org/articles/10.3389/fpubh.2022.1012431/pdf https://doi.org/10.3389/fpubh.2022.1012431 https://repository.ubn.ru.nl/bitstream/handle/2066/287167/1/287167.pdf https://repository.ubn.ru.nl/handle/2066/287167 https://repository.ubn.ru.nl//bitstream/handle/2066/287167/287167.pdf	http://dx.doi.org/10.3389/fpubh.2022.1012431	36620259	10.3389/fpubh.2022.1012431		PMC9822729	0	000-136-838-619-329; 000-900-745-652-649; 001-822-043-275-194; 002-761-478-156-135; 003-327-085-201-585; 005-498-336-881-204; 006-639-895-896-19X; 006-746-124-661-943; 006-787-023-546-349; 009-445-648-297-855; 010-266-448-032-643; 010-321-401-899-273; 010-331-596-440-196; 010-900-986-197-053; 012-541-335-910-733; 012-569-852-526-814; 013-242-869-636-384; 013-934-837-047-718; 014-180-135-783-639; …	3	TRUE	cc-by	gold

## Sheet: Raw data - Scopus
Authors	Author full names	Author(s) ID	Title	Year	Source title	Volume	Issue	Art. No.	Page start	Page end	Cited by	DOI	Link	Abstract	Author Keywords	Index Keywords	Document Type	Publication Stage	Open Access	Source	EID
Hedin L.; Hagströmer M.; Marcus C.; Danielsson P.	Hedin, Linnea (59674140000); Hagströmer, Maria (57204338713); Marcus, Claude (7103039681); Danielsson, Pernilla (18834391000)	59674140000; 57204338713; 7103039681; 18834391000	Process Evaluation of a Randomized Controlled Trial With a Mobile Health Intervention for Children With Obesity	2025	Sage Open Pediatrics	12					0	10.1177/30502225251348292	https://www.scopus.com/inward/record.uri?eid=2-s2.0-105026769035&doi=10.1177%2F30502225251348292&partnerID=40&md5=799ecc77eac4d27cbd235c2e6bc23c60	Objectives: To explore barriers for recruitment, attrition, and mHealth usage in a Swedish randomized controlled trial (RCT) including a mobile health (mHealth) intervention for children 5 to 12 years (n = 79) in obesity treatment. Methods: A retrospective process evaluation was conducted using Normalization Process Theory (NPT). To answer the study objectives, data on staff- and parental mHealth…	attrition; mHealth intervention; Normalization Process Theory; pediatric obesity; recruitment; weight management	Article; body mass; body weight management; child; childhood obesity; controlled study; female; follow up; health care system; human; International Obesity Task Force; major clinical study; motivation; obesity; physical activity; questionnaire; randomized controlled trial; retrospective study; working time	Article	Final	All Open Access; Green Open Access; Hybrid Gold Open Access	Scopus	2-s2.0-105026769035
Sandborg J.; Henriksson P.; Söderström E.; Migueles J.H.; Bendtsen M.; Blomberg M.; Löf M.	Sandborg, Johanna (57209106233); Henriksson, Pontus (55548658600); Söderström, Emmie (57203727886); Migueles, Jairo H. (57148594200); Bendtsen, Marcus (55302956400); Blomberg, Marie (7005455042); Löf, Marie (6701653315)	57209106233; 55548658600; 57203727886; 57148594200; 55302956400; 7005455042; 6701653315	The effects of a lifestyle intervention (the HealthyMoms app) during pregnancy on infant body composition: Secondary outcome analysis from a randomized controlled trial	2022	Pediatric Obesity	17	6	e12894			8	10.1111/ijpo.12894	https://www.scopus.com/inward/record.uri?eid=2-s2.0-85124005291&doi=10.1111%2Fijpo.12894&partnerID=40&md5=0c32e08ac8f4560524385c1f921fa41e	Background: Pregnancy has been identified as a window for childhood obesity prevention. Although lifestyle interventions in pregnancy can prevent excessive gestational weight gain (GWG), little is known whether such interventions also affect infant growth and body composition. Objectives: To investigate (i) the effects of a 6-month lifestyle intervention (the HealthyMoms app) on infant body compo…	air-displacement plethysmography; body composition; digital lifestyle intervention; gestational weight gain; mHealth; neonatal	Body Composition; Body Mass Index; Child; Female; Humans; Infant; Life Style; Mobile Applications; Pediatric Obesity; Pregnancy; Pregnancy Complications; Weight Gain; adult; anthropometry; Article; body composition; body density; body fat percentage; body mass; body weight; body weight gain; body weight loss; breast feeding; cesarean section; child; childhood obesity; clinical trial; cognition; c…	Article	Final	All Open Access; Green Open Access; Hybrid Gold Open Access	Scopus	2-s2.0-85124005291
Umano G.R.; Masino M.; Cirillo G.; Rondinelli G.; Massa F.; Mangoni di Santo Stefano G.S.R.C.; Di Sessa A.; Marzuillo P.; Miraglia del Giudice E.; Buono P.	Umano, Giuseppina Rosaria (56447009700); Masino, Mariapia (58819888300); Cirillo, Grazia (7003704766); Rondinelli, Giulia (57875721600); Massa, Francesca (59388102500); Mangoni di Santo Stefano, Giuseppe Salvatore R. C. (59864091000); Di Sessa, Anna (54910367700); Marzuillo, Pierluigi (24780104800); Miraglia del Giudice, Emanuele (35511270500); Buono, Pietro (6701741010)	56447009700; 58819888300; 7003704766; 57875721600; 59388102500; 59864091000; 54910367700; 24780104800; 35511270500; 6701741010	Effectiveness of Smartphone App for the Treatment of Pediatric Obesity: A Randomized Controlled Trial	2024	Children	11	10	1178			5	10.3390/children11101178	https://www.scopus.com/inward/record.uri?eid=2-s2.0-85207674766&doi=10.3390%2Fchildren11101178&partnerID=40&md5=1b226558d01b63934125ea41300d9fd7	Background: Pediatric obesity treatment is based on high-intensity lifestyle counseling. However, high dropout rates and low effectiveness have been reported, even in specialized centers. Mobile health technologies have been used to overcome these limits with contrasting results. This study aims at evaluating the effectiveness of a six-month intervention with a mobile app for the treatment of ped…	children and adolescents; m-Health; mobile app; obesity; treatment	adolescent; Article; body mass; body weight; body weight loss; child; childhood obesity; clinical assessment; clinical effectiveness; clinical examination; comorbidity; controlled study; diastolic blood pressure; diet; dietitian; female; follow up; human; hypertension; lifestyle; major clinical study; male; Mediterranean diet; nutritional counseling; outcome assessment; physical activity; prospec…	Article	Final	All Open Access; Gold Open Access; Green Open Access	Scopus	2-s2.0-85207674766
Davis A.M.; Darden P.M.; Snowden J.; Simon A.E.; McCulloh R.J.; Bimali M.; Lee J.	Davis, Ann M. (36008075300); Darden, Paul M. (6701720331); Snowden, Jessica (36678181400); Simon, Alan E. (16242435900); McCulloh, Russell J. (52464231400); Bimali, Milan (57188742664); Lee, Jeannette (35334417700)	36008075300; 6701720331; 36678181400; 16242435900; 52464231400; 57188742664; 35334417700	Rationale and protocol for a cluster randomized, cross-over trial of recruitment methods of rural children in primary care clinics: A feasibility study of a pediatric weight control trial in the IDeA States Pediatric Clinical Trials Network	2021	Contemporary Clinical Trials	107		106476			7	10.1016/j.cct.2021.106476	https://www.scopus.com/inward/record.uri?eid=2-s2.0-85109703931&doi=10.1016%2Fj.cct.2021.106476&partnerID=40&md5=4e7187eebb13437b8b4e8a3f664782ff	A significant percentage of clinical trials fail due to poor recruitment. Despite this, few studies exist to evaluate clinical trial recruitment strategies using a randomized approach in any population, and none exist to test recruitment strategies for trials involving children or rural populations. For clinical trials focused on weight control, evaluating retention and dose are extremely importa…	Blinding; Clinics; Dose; Environmental influences on child health outcomes IDeA States Pediatric Clinical Trial Network (ECHO ISPCTN); mHealth; Pediatric obesity; Recruitment; Retention; Rural	Child; Cross-Over Studies; Feasibility Studies; Humans; Pediatric Obesity; Primary Health Care; Randomized Controlled Trials as Topic; Rural Population; child; childhood obesity; crossover procedure; feasibility study; human; primary health care; randomized controlled trial (topic); rural population	Article	Final	All Open Access; Green Open Access	Scopus	2-s2.0-85109703931
Tugault-Lafleur C.N.; De-Jongh González O.; Macdonald J.; Bradbury J.; Warshawski T.; Ball G.D.C.; Morrison K.; Ho J.; Hamilton J.; Buchholz A.; Mâsse L.	Tugault-Lafleur, Claire N. (57193160416); De-Jongh González, Olivia (57223212150); Macdonald, Janice (57204415442); Bradbury, Jennifer (57215116351); Warshawski, Tom (22949469800); Ball, Geoff D.C. (8575123100); Morrison, Katherine (56803337800); Ho, Josephine (57209450291); Hamilton, Jill (7403705022); Buchholz, Annick (7005228545); Mâsse, Louise (35407303000)	57193160416; 57223212150; 57204415442; 57215116351; 22949469800; 8575123100; 56803337800; 57209450291; 7403705022; 7005228545; 35407303000	Efficacy of the Aim2Be Intervention in Changing Lifestyle Behaviors among Adolescents with Overweight and Obesity: Randomized Controlled Trial	2023	Journal of Medical Internet Research	25		e38545			13	10.2196/38545	https://www.scopus.com/inward/record.uri?eid=2-s2.0-85153898322&doi=10.2196%2F38545&partnerID=40&md5=1cf9db6e1e24f45a6987a1543193686d	Background: Aim2Be is a gamified lifestyle app designed to promote lifestyle behavior changes among Canadian adolescents and their families. Objective: The primary aim was to test the efficacy of the Aim2Be app with support from a live coach to reduce weight outcomes (BMI Z score [zBMI]) and improve lifestyle behaviors among adolescents with overweight and obesity and their parents versus a waitl…	adolescents; childhood obesity; lifestyle management; mHealth; mobile health; mobile phone; randomized controlled trial; RCT	Adolescent; Canada; Health Behavior; Humans; Life Style; Obesity; Overweight; adolescent; adult; Article; beverage; body mass; body weight; calorie; childhood obesity; controlled study; diet; female; fruit consumption; health behavior; human; lifestyle; major clinical study; male; outcome assessment; physical activity; randomized controlled trial; screen time; step count; vegetable consumption; C…	Article	Final	All Open Access; Gold Open Access; Green Open Access	Scopus	2-s2.0-85153898322
Davis K.E.; Klingenberg A.; Massey-Stokes M.; Habiba N.; Gautam R.; Warren C.; Yeatts P.	Davis, Kathleen E. (55323135900); Klingenberg, Adyson (58183663200); Massey-Stokes, Marilyn (6506600569); Habiba, Nusrath (6506982460); Gautam, Rupali (58183663300); Warren, Cynthia (26637866600); Yeatts, Paul (55986287900)	55323135900; 58183663200; 6506600569; 6506982460; 58183663300; 26637866600; 55986287900	The Baby Bites Text Messaging Project with randomized controlled trial: texting to improve infant feeding practices	2023	mHealth	9					2	10.21037/MHEALTH-22-31	https://www.scopus.com/inward/record.uri?eid=2-s2.0-85152552171&doi=10.21037%2FMHEALTH-22-31&partnerID=40&md5=e7037bb8067eba0cc1ea925df2989c12	Background: Rapid weight gain and overweight in infancy are associated with childhood obesity. Thus, effective, accessible interventions to promote healthy infant feeding practices to prevent early obesity are essential. Methods: This mixed-methods study involved diverse parents of infants in an urban, low-income pediatric clinic. Qualitative interviews explored parental attitudes towards feeding…	breastfeeding; eHealth; Infant feeding; mHealth; text messaging	Article; child; childhood obesity; clinical article; controlled study; female; genetic transcription; health care personnel; human; infant; infant feeding; lowest income group; male; newborn; parental attitude; pediatric hospital; qualitative analysis; randomized controlled trial; semi structured interview; telehealth; text messaging; thematic analysis	Article	Final	All Open Access; Gold Open Access; Green Open Access	Scopus	2-s2.0-85152552171
Willis E.A.; Burney R.; Hales D.; Ilugbusi L.O.; Tate D.F.; Nezami B.; Clarke E.C.; Moore R.H.; Mathews E.; Thompson M.; Beckelheimer B.; Ward D.S.	Willis, Erik A. (55962120600); Burney, Regan (18433634500); Hales, Derek (14009225400); Ilugbusi, LeAndra O. (58478863300); Tate, Deborah F. (7103286984); Nezami, Brooke (57189731972); Clarke, Emily C. (57463168900); Moore, Renee H. (57000612200); Mathews, Emma (58478764600); Thompson, Meredith (58478764700); Beckelheimer, Brittany (58478863400); Ward, Dianne S. (57203678909)	55962120600; 18433634500; 14009225400; 58478863300; 7103286984; 57189731972; 57463168900; 57000612200; 58478764600; 58478764700; 58478863400; 57203678909	“My wellbeing-their wellbeing “– An eHealth intervention for managing obesity in early care and education: Protocol for the Go NAPSACC Cares cluster randomized control trial	2023	PLoS ONE	18	2026-07-07	e0286912			1	10.1371/journal.pone.0286912	https://www.scopus.com/inward/record.uri?eid=2-s2.0-85164253468&doi=10.1371%2Fjournal.pone.0286912&partnerID=40&md5=5d5559a671d31062db44ecfcf9cb84be	Background To fully leverage the potential of the early care and education (ECE) setting for childhood obesity prevention, initiatives must not intervene solely at the organizational level, but rather they should also address the health needs of the ECE workers. Workers suffer disproportionately high rates of obesity, and have reported low confidence in modeling and promoting healthy eating and a…		Child; Child Day Care Centers; Child, Preschool; Diet; Health Behavior; Health Promotion; Humans; Pediatric Obesity; Randomized Controlled Trials as Topic; Article; body weight; child; child behavior; child nutrition; childhood obesity; childhood obesity intervention; clinical trial protocol; controlled study; dietary intake; early care and education; food quality; health care personnel; human; i…	Article	Final	All Open Access; Gold Open Access; Green Open Access	Scopus	2-s2.0-85164253468
Naets T.; Vervoort L.; Tanghe A.; Braet C.	Naets, Tiffany (57193902199); Vervoort, Leentje (23669882900); Tanghe, Ann (7003290711); Braet, Caroline (7003366695)	57193902199; 23669882900; 7003290711; 7003366695	Adherence and barriers in e-health self-control training for enhancing childhood multidisciplinary obesity treatment	2020	Clinical Psychology and Psychotherapy	27	1		42	51	12	10.1002/cpp.2405	https://www.scopus.com/inward/record.uri?eid=2-s2.0-85074998920&doi=10.1002%2Fcpp.2405&partnerID=40&md5=57dccf8113e7286870c1efa5e6cc03cd	Training self-control as the assumed underlying mechanism for weight loss is a promising pathway for improving long-term outcomes of childhood multidisciplinary obesity treatment (MOT). The present study is the first to analyse adherence to e-health self-control training in paediatric obesity. We hypothesized that low adherence would relate to child characteristics and to contextual treatment bar…	adherence; childhood obesity; e-health; self-control; treatment	Adolescent; Adult; Belgium; Child; Female; Health Services Accessibility; Humans; Male; Patient Compliance; Pediatric Obesity; Self-Control; Telemedicine; Young Adult; adolescent; adult; Belgium; child; childhood obesity; controlled study; female; health care delivery; human; male; patient compliance; procedures; psychology; randomized controlled trial; self control; telemedicine; young adult	Article	Final	All Open Access; Bronze Open Access	Scopus	2-s2.0-85074998920
Talens C.; da Quinta N.; Adebayo F.A.; Erkkola M.; Heikkilä M.; Bargiel-Matusiewicz K.; Ziółkowska N.; Rioja P.; Łyś A.E.; Cruz E.S.; Meinilä J.	Talens, Clara (55760949900); da Quinta, Noelia (57189041355); Adebayo, Folasade A. (57194111390); Erkkola, Maijaliisa (7801537383); Heikkilä, Maria (59429412200); Bargiel-Matusiewicz, Kamilla (15046501100); Ziółkowska, Natalia (57215779518); Rioja, Patricia (57220955928); Łyś, Agnieszka E. (57205571316); Cruz, Elena Santa (59916590500); Meinilä, Jelena (56650925500)	55760949900; 57189041355; 57194111390; 7801537383; 59429412200; 15046501100; 57215779518; 57220955928; 57205571316; 59916590500; 56650925500	Mobile- and Web-Based Interventions for Promoting Healthy Diets, Preventing Obesity, and Improving Health Behaviors in Children and Adolescents: Systematic Review of Randomized Controlled Trials	2025	Journal of Medical Internet Research	27		e60602			9	10.2196/60602	https://www.scopus.com/inward/record.uri?eid=2-s2.0-105006565578&doi=10.2196%2F60602&partnerID=40&md5=b33b222d8c46359685d91f447a017cf8	Background: Childhood and adolescent obesity is a growing global health issue linked to noncommunicable diseases such as cardiovascular disease and type 2 diabetes. Digital health technologies, including mobile apps and web-based programs, offer scalable tools to improve health behaviors, but their effectiveness in young populations remains unclear. Objective: This systematic review aimed to eval…	adolescent health; childhood obesity prevention; dietary behavior; digital health; eHealth; gamified intervention; mHealth; mobile apps; nutrition education; nutrition literacy; physical activity promotion; randomized controlled trial; school health; serious games; web-based intervention	Adolescent; Child; Diet, Healthy; Exercise; Health Behavior; Health Promotion; Humans; Internet; Internet-Based Intervention; Mobile Applications; Pediatric Obesity; Randomized Controlled Trials as Topic; adolescent; anthropometry; Article; child; clinical effectiveness; dietary intake; fruit consumption; health behavior; health promotion; healthy diet; human; interrater reliability; Medline; obe…	Article	Final	All Open Access; Gold Open Access; Green Open Access	Scopus	2-s2.0-105006565578
Chiarello D.I.; Pardo F.; Moya J.; Pino M.; Rodríguez A.; Araneda M.E.; Bertini A.; Gutiérrez J.	Chiarello, Delia Indira (36058617100); Pardo, Fabian (54890231300); Moya, Jessica (57211083703); Pino, Maricela (58121619700); Rodríguez, Andrea (58121468700); Araneda, María Eugenia (35742784200); Bertini, Ayleen (57439396800); Gutiérrez, Jaime (7401652948)	36058617100; 54890231300; 57211083703; 58121619700; 58121468700; 35742784200; 57439396800; 7401652948	An mHealth Intervention to Reduce Gestational Obesity (mami-educ): Protocol for a Randomized Controlled Trial	2023	JMIR Research Protocols	12		e44456			4	10.2196/44456	https://www.scopus.com/inward/record.uri?eid=2-s2.0-85149126130&doi=10.2196%2F44456&partnerID=40&md5=f074977253c3755b8840861538cf3977	Background: The World Federation of Obesity warns that the main health problem of the next decade will be childhood obesity. It is known that factors such as gestational obesity produce profound effects on fetal programming and are strong predictors of overweight and obesity in children. Therefore, establishing healthy eating behaviors during pregnancy is the key to the primary prevention of the …	gestational obesity; mHealth; primary care; randomized controlled trial		Article	Final	All Open Access; Gold Open Access; Green Open Access	Scopus	2-s2.0-85149126130
Tully L.; Sorensen J.; O'Malley G.	Tully, Louise (57207579131); Sorensen, Jan (7403200500); O'Malley, Grace (35559313600)	57207579131; 7403200500; 35559313600	Pediatric weight management through mhealth compared to face-to-face care: Cost analysis of a randomized control trial	2021	JMIR mHealth and uHealth	9	9	e31621			13	10.2196/31621	https://www.scopus.com/inward/record.uri?eid=2-s2.0-85115633339&doi=10.2196%2F31621&partnerID=40&md5=d1fd083cf8fb213713ad4e7be622da41	Background: Mobile health (mHealth) may improve pediatric weight management capacity and the geographical reach of services, and overcome barriers to attending physical appointments using ubiquitous devices such as smartphones and tablets. This field remains an emerging research area with some evidence of its effectiveness; however, there is a scarcity of literature describing economic evaluation…	Childhood obesity; Digital health; Economic evaluation; Mhealth; Pediatric weight management; Telemedicine	Adolescent; Child; Cost-Benefit Analysis; Exercise; Humans; Nutrition Therapy; Smartphone; Telemedicine; adolescent; child; controlled study; cost benefit analysis; diet therapy; exercise; human; randomized controlled trial; smartphone; telemedicine	Article	Final	All Open Access; Gold Open Access; Green Open Access	Scopus	2-s2.0-85115633339
Mâsse L.C.; Vlaar J.; Macdonald J.; Bradbury J.; Warshawski T.; Buckler E.J.; Hamilton J.; Ho J.; Buchholz A.; Morrison K.M.; Ball G.D.C.	Mâsse, Louise C. (35407303000); Vlaar, Janae (57190952270); Macdonald, Janice (57204415442); Bradbury, Jennifer (57215116351); Warshawski, Tom (22949469800); Buckler, E. Jean (57192252902); Hamilton, Jill (7403705022); Ho, Josephine (57209450291); Buchholz, Annick (7005228545); Morrison, Katherine M. (56803337800); Ball, Geoff D. C. (8575123100)	35407303000; 57190952270; 57204415442; 57215116351; 22949469800; 57192252902; 7403705022; 57209450291; 7005228545; 56803337800; 8575123100	Aim2Be mHealth intervention for children with overweight and obesity: Study protocol for a randomized controlled trial	2020	Trials	21	1	132			18	10.1186/s13063-020-4080-2	https://www.scopus.com/inward/record.uri?eid=2-s2.0-85078922879&doi=10.1186%2Fs13063-020-4080-2&partnerID=40&md5=570baf6dcdd4cb16c70b4d185cd4a208	Background: The prevalence of overweight and obesity remains high in Canada, and the current standard for the treatment of childhood obesity is in-person, family-based, multidisciplinary interventions that target lifestyle behaviors (e.g., diet, physical activity, and sedentary behaviors). These programs are costly to operate, have limited success, and report recruitment and retention challenges.…	Childhood obesity, Gamification, mHealth, Behavior change, Lifestyle intervention	Adolescent; Body Mass Index; Canada; Cell Phone; Child; Computers; Diet; Exercise; Female; Health Promotion; Humans; Internet Access; Life Style; Male; Patient Compliance; Pediatric Obesity; Randomized Controlled Trials as Topic; Sedentary Behavior; Treatment Outcome; adolescent; Article; attitude to health; behavior change; body mass; body weight management; Canada; Canadian; change theory; chil…	Article	Final	All Open Access; Gold Open Access; Green Open Access	Scopus	2-s2.0-85078922879
Koch A.; Wyssen A.; Haupt C.; Hammelbeck J.; van Dorland H.A.; Flück C.E.; Latzin P.; Saner C.; Jakob J.; Kaess M.; Kopp M.V.	Koch, Alexander (57858091800); Wyssen, Andrea (57188623437); Haupt, Clemens (59975495900); Hammelbeck, Johanne (60198360700); van Dorland, Hendrika Anette (16311399500); Flück, Christa E. (6602833737); Latzin, Philipp (16203004400); Saner, Christoph (56893665300); Jakob, Julian (57194449034); Kaess, Michael (24168640900); Kopp, Matthias Volkmar (22234436000)	57858091800; 57188623437; 59975495900; 60198360700; 16311399500; 6602833737; 16203004400; 56893665300; 57194449034; 24168640900; 22234436000	Early Life Intervention in Paediatrics Supported by E-Health (ELIPSE)—a coaching app for parents to reduce obesity and second-hand smoke exposure in children: study protocols for two parallel-group randomised controlled trials	2025	Trials	26	1	520			0	10.1186/s13063-025-09251-5	https://www.scopus.com/inward/record.uri?eid=2-s2.0-105022067034&doi=10.1186%2Fs13063-025-09251-5&partnerID=40&md5=287deaa92901a2bb96feb1b784c08ef7	Background: Family lifestyle factors—such as physical activity, diet and parental smoking—are key modifiable determinants for child health. Physical inactivity and calorie-dense diets contribute to obesity, which is linked to 75% of all non-communicable diseases (NCDs). Second-hand smoke (SHS) exposure significantly increases the risk of respiratory NCDs in children, including asthma. Cognitive b…	App; Asthma; Childhood; Cognitive behavioural therapy; E-Health; Non-communicable diseases; Obesity; Overweight; Second-hand smoke exposure	Child; Child Behavior; Cognitive Behavioral Therapy; Female; Humans; Male; Mentoring; Mobile Applications; Parents; Pediatric Obesity; Randomized Controlled Trials as Topic; Risk Reduction Behavior; Telemedicine; Time Factors; Tobacco Smoke Pollution; Treatment Outcome; adolescent; Article; asthma; body mass; caloric intake; cardiometabolic risk; cardiometabolic risk factor; child; child health; …	Article	Final	All Open Access; Gold Open Access; Green Open Access	Scopus	2-s2.0-105022067034
Trivedi M.; Frisard C.; Crawford S.; Bram J.; Geller A.C.; Pbert L.	Trivedi, Michelle (57188703717); Frisard, Christine (56527237700); Crawford, Sybil (7202193884); Bram, Jennifer (57095914200); Geller, Alan C. (7102688404); Pbert, Lori (6603788237)	57188703717; 56527237700; 7202193884; 57095914200; 7102688404; 6603788237	Impact of COVID-19 on childhood obesity: Data from a paediatric weight management trial	2022	Pediatric Obesity	17	12	e12959			7	10.1111/ijpo.12959	https://www.scopus.com/inward/record.uri?eid=2-s2.0-85134614293&doi=10.1111%2Fijpo.12959&partnerID=40&md5=2cb0f4143245a1d459f04d3267290c37	There is growing concern that the coronavirus disease 2019 (COVID-19) pandemic is exacerbating childhood obesity. We sought to examine the effects of the pandemic on weight and weight-related behaviours among children with overweight and obesity participating in an ongoing cluster randomized controlled trial of a paediatric practice-based weight intervention with 2 study arms: nutritionist-delive…	childhood obesity; childhood overweight; coronavirus disease 19; COVID-19; weight gain	Child; COVID-19; Humans; Life Style; Overweight; Pediatric Obesity; Screen Time; Article; body mass; body weight gain; body weight management; child; child behavior; childhood obesity; coronavirus disease 2019; diet therapy; dietitian; disease exacerbation; female; human; lifestyle modification; major clinical study; male; pandemic; pediatrics; physical inactivity; randomized controlled trial (to…	Article	Final	All Open Access; Green Open Access	Scopus	2-s2.0-85134614293
Nezami B.T.; Lytle L.A.; Ward D.S.; Ennett S.T.; Tate D.F.	Nezami, B.T. (57189731972); Lytle, L.A. (7005769894); Ward, D.S. (7403364121); Ennett, S.T. (7004517922); Tate, D.F. (7103286984)	57189731972; 7005769894; 7403364121; 7004517922; 7103286984	Effect of the Smart Moms intervention on targeted mediators of change in child sugar-sweetened beverage intake	2020	Public Health	182			193	198	10	10.1016/j.puhe.2020.03.015	https://www.scopus.com/inward/record.uri?eid=2-s2.0-85084039693&doi=10.1016%2Fj.puhe.2020.03.015&partnerID=40&md5=fd5fafa78b2b47f4f85410623aca3391	Objective: Few parent-targeted interventions have examined the mechanisms of action by which the intervention changes child behavior. The purpose of this study was to test the theoretical and behavioral mediators of the Smart Moms intervention on changes in child sugar-sweetened beverage and juice (SSB/juice) consumption. Study design: This is a secondary mediation analysis of data from a 6-month…	Intervention; Mediation; Parents; Sugar-sweetened beverages	Adult; Behavior Therapy; Cell Phone; Child, Preschool; Diet; Feeding Behavior; Female; Fruit and Vegetable Juices; Health Promotion; Humans; Male; Mothers; Parents; Pediatric Obesity; Sugar-Sweetened Beverages; Sweetening Agents; sweetening agent; beverage; child health; consumption behavior; food intake; health geography; mobile phone; obesity; theoretical study; Article; behavior assessment; ch…	Article	Final		Scopus	2-s2.0-85084039693
Henriksson H.; Alexandrou C.; Henriksson P.; Henström M.; Bendtsen M.; Thomas K.; Müssener U.; Nilsen P.; Löf M.	Henriksson, Hanna (55343436700); Alexandrou, Christina (57199996059); Henriksson, Pontus (55548658600); Henström, Maria (56304614900); Bendtsen, Marcus (55302956400); Thomas, Kristin (57195614614); Müssener, Ulrika (14048630600); Nilsen, Per (7003776796); Löf, Marie (6701653315)	55343436700; 57199996059; 55548658600; 56304614900; 55302956400; 57195614614; 14048630600; 7003776796; 6701653315	MINISTOP 2.0: a smartphone app integrated in primary child health care to promote healthy diet and physical activity behaviours and prevent obesity in preschool-aged children: protocol for a hybrid design effectiveness-implementation study	2020	BMC Public Health	20	1	1756			22	10.1186/s12889-020-09808-w	https://www.scopus.com/inward/record.uri?eid=2-s2.0-85096571831&doi=10.1186%2Fs12889-020-09808-w&partnerID=40&md5=55df0b664b6703ece898798d6ac6ca3d	Background: Childhood obesity is still a major health problem in many countries, including Sweden. Childhood obesity and obesity-related behaviours in childhood, such as low physical activity and unhealthy eating habits, tend to track into adulthood, which highlights the need for early prevention. Our aims are to evaluate whether a parent-oriented mobile health app (the MINISTOP 2.0 app) integrat…	Childhood obesity; Diet; mHealth; Physical activity; Preschool; Primary child health care; Randomised controlled trial	Child, Preschool; Diet, Healthy; Exercise; Female; Health Promotion; Humans; Male; Mobile Applications; Pediatric Obesity; Primary Health Care; Program Evaluation; Research Design; Smartphone; Sweden; childhood obesity; controlled study; exercise; female; health promotion; human; male; methodology; mobile application; organization and management; preschool child; primary health care; procedures; …	Article	Final	All Open Access; Gold Open Access; Green Open Access	Scopus	2-s2.0-85096571831
Woo Baidal J.A.; Nichols K.; Charles N.; Chernick L.; Duong N.; Finkel M.A.; Falbe J.; Valeri L.	Woo Baidal, Jennifer A. (55993177600); Nichols, Kelsey (57204624493); Charles, Nalini (57204628514); Chernick, Lauren (55154344600); Duong, Ngoc (57362391800); Finkel, Morgan A. (57220039643); Falbe, Jennifer (52663520800); Valeri, Linda (55248135500)	55993177600; 57204624493; 57204628514; 55154344600; 57362391800; 57220039643; 52663520800; 55248135500	Text messages to curb sugar-sweetened beverage consumption among pregnant women and mothers: A mobile health randomized controlled trial	2021	Nutrients	13	12	4367			6	10.3390/nu13124367	https://www.scopus.com/inward/record.uri?eid=2-s2.0-85120557959&doi=10.3390%2Fnu13124367&partnerID=40&md5=180f8491ab62186a3ced6ff7154a2f51	Racial, ethnic, and socioeconomic disparities in childhood obesity in the United States (U.S.) originate in early life. Maternal sugar-sweetened beverage (SSB) consumption is an early life risk factor for later offspring obesity. The goal of this study was to test the effects of policy-relevant messages delivered by text messages mobile devices (mHealth) on maternal SSB consumption. In this three…	Beverage sugar content information; Graphic beverage health warning labels; Mobile health; Obesity; Pregnant women and mothers; Randomized controlled trial; Sugar-sweetened beverage	Adolescent; Adult; Consumer Behavior; Eating; Female; Food Analysis; Food Labeling; Humans; Infant; Maternal Behavior; New York City; Pregnancy; Sugar-Sweetened Beverages; Sugars; Text Messaging; Young Adult; sugar; carbohydrate; adult; Article; attention; clinical outcome; consumer health information; controlled study; female; food packaging; health care policy; health promotion; Hispanic; human…	Article	Final	All Open Access; Gold Open Access; Green Open Access	Scopus	2-s2.0-85120557959
Foissac F.; Lepage G.; Briand N.; Cosnefroy M.; Charrat A.; Dabbas M.	Foissac, Frantz (42461424700); Lepage, Géraldine (60017479800); Briand, Nelly (57935319100); Cosnefroy, Marion (60016761100); Charrat, Adrien (60017479900); Dabbas, Myriam (6601921406)	42461424700; 60017479800; 57935319100; 60016761100; 60017479900; 6601921406	Mobile Health Is a Cost-Effective Strategy for Managing Obesity in Adolescents: A Randomised Controlled Trial	2025	Acta Paediatrica, International Journal of Paediatrics	114	12		3233	3243	0	10.1111/apa.70248	https://www.scopus.com/inward/record.uri?eid=2-s2.0-105011865294&doi=10.1111%2Fapa.70248&partnerID=40&md5=f8d767f6b3e7ffda5b96c972c6092b49	Aim: To compare the efficacy of remote monitoring versus traditional monitoring in reducing body mass index (BMI) in adolescents with obesity. Methods: Adolescents with obesity attending Necker Children's Hospital in Paris for the first time were enrolled in a randomised trial. After completing the three-month intervention, patients were randomised into two groups for the maintenance phase: a rem…	adolescents; mobile health; multidisciplinary care; obesity; randomised trial	Adolescent; Body Mass Index; Child; Cost-Benefit Analysis; Female; Humans; Male; Pediatric Obesity; Quality of Life; Telemedicine; adolescent; Article; body mass; body weight management; caregiver; child; childhood obesity; clinical outcome; controlled study; diastolic blood pressure; father; female; follow up; health care planning; human; intention to treat analysis; lifestyle; major clinical st…	Article	Final	All Open Access; Green Open Access; Hybrid Gold Open Access	Scopus	2-s2.0-105011865294
Dennis C.-L.; Marini F.; Dick J.A.; Atkinson S.; Barrett J.; Bell R.; Berard A.; Berger H.; Brown H.K.; Constantin E.; Da Costa D.; Feller A.; Guttmann A.; Janus M.; Joseph K.S.; Jüni P.; Kimmins S.; Letourneau N.; Li P.; Lye S.; Maguire J.L.; Matthews S.G.; Millar D.; Misita D.; Murphy K.; Nuyt A.M.; O'Connor D.L.; Parekh R.S.; Paterson A.; Puts M.; Ray J.; Roumeliotis P.; Scherer S.; Sellen D.;…	Dennis, Cindy-Lee (55218367500); Marini, Flavia (57193336934); Dick, Jennifer Abbass (56469830700); Atkinson, Stephanie (7202602912); Barrett, Jon (57190979300); Bell, Rhonda (7404520304); Berard, Anick (10041642200); Berger, Howard (55737901500); Brown, Hillary K (7401501029); Constantin, Evelyn (8276394100); Da Costa, Deborah (7005988793); Feller, Andrea (22634455800); Guttmann, Astrid (7004302…	55218367500; 57193336934; 56469830700; 7202602912; 57190979300; 7404520304; 10041642200; 55737901500; 7401501029; 8276394100; 7005988793; 22634455800; 7004302588; 36839843900; 25225855600; 7004263326; 6701637162; 58834507500; 55495049800; 7005986644; 7102077376; 7201476947; 57164433500; 57219603807; 7402863683; 6602559633; 7401496088; 7006634193; 55554856400; 8869863800; 7402379058; 57217960510; …	Protocol for a randomised trial evaluating a preconception-early childhood telephone-based intervention with tailored e-health resources for women and their partners to optimise growth and development among children in Canada: a Healthy Life Trajectory Initiative (HeLTI Canada)	2021	BMJ Open	11	2	46311			24	10.1136/bmjopen-2020-046311	https://www.scopus.com/inward/record.uri?eid=2-s2.0-85101024380&doi=10.1136%2Fbmjopen-2020-046311&partnerID=40&md5=e08b460b79d65d9ecd4cc8898025ef41	Introduction The ' Developmental Origins of Health and Disease' hypothesis suggests that a healthy trajectory of growth and development in pregnancy and early childhood is necessary for optimal health, development and lifetime well-being. The purpose of this paper is to present the protocol for a randomised controlled trial evaluating a preconception-early childhood telephone-based intervention w…	clinical trials; community child health; preventive medicine; public health; quality in health care; social medicine	Alberta; Child; Child, Preschool; Female; Growth and Development; Health Resources; Humans; Multicenter Studies as Topic; Ontario; Pregnancy; Randomized Controlled Trials as Topic; Telephone; Alberta; Article; cardiometabolic risk; child; child development; child growth; childhood obesity; controlled study; conversation; early childhood intervention; female; follow up; health behavior; human; ins…	Article	Final	All Open Access; Gold Open Access; Green Open Access	Scopus	2-s2.0-85101024380
Likhitweerawong N.; Boonchooduang N.; Kittisakmontri K.; Chonchaiya W.; Louthrenoo O.	Likhitweerawong, Narueporn (57210891844); Boonchooduang, Nonglak (56770059800); Kittisakmontri, Kulnipa (57188996144); Chonchaiya, Weerasak (24340838400); Louthrenoo, Orawan (6506038584)	57210891844; 56770059800; 57188996144; 24340838400; 6506038584	Short-term outcomes of tablet/smartphone-based (OBEST) application among obese Thai school-aged children and adolescents: A randomized controlled trial	2020	Obesity Medicine	20		100287			11	10.1016/j.obmed.2020.100287	https://www.scopus.com/inward/record.uri?eid=2-s2.0-85089883917&doi=10.1016%2Fj.obmed.2020.100287&partnerID=40&md5=42817b620298878d5dd3b3fd0a4fc17b	Aims: Treatment of childhood and adolescent obesity is challenging. Smartphone applications have been widely used as a modality of obesity treatment. The study aimed to evaluate the effectiveness of tablet/smartphone-based (OBEST) application added to standard treatment of obesity. Methods: A randomized controlled trial was conducted in 77 obese children aged 10–15 years old from hospital-based a…	Eating behavior; Mobile application; Pediatric obesity; Physical activity; Weight reduction	adolescent; anthropometry; Article; body height; body mass; body weight; caloric intake; child; controlled study; feeding behavior; female; food intake; human; major clinical study; male; mobile application; obese patient; obesity; peer group; physical activity; prevalence; priority journal; questionnaire; randomized controlled trial; school child; scoring system; social psychology; Thailand	Article	Final		Scopus	2-s2.0-85089883917
Kummer A.G.; Davis-Ajami M.L.; Arce B.; Hartlieb K.; Dickinson S.; Golzarri-Arroyo L.; Olcott C.O.; Faith M.; Jayawardene W.P.	Kummer, Allisandra G. (57236111200); Davis-Ajami, Mary Lynn (31168222400); Arce, Britney (57237784200); Hartlieb, Kathryn (56548676900); Dickinson, Stephanie (35580658500); Golzarri-Arroyo, Lilian (57205678126); Olcott, Courtney O. (51764405300); Faith, Myles (7006736856); Jayawardene, Wasantha P. (46861174800)	57236111200; 31168222400; 57237784200; 56548676900; 35580658500; 57205678126; 51764405300; 7006736856; 46861174800	‘eatNplay’ – a rurally-tailored, family-based, telehealth intervention for childhood obesity: Protocol for a mixed-methods randomized newsletter controlled pilot study	2021	Contemporary Clinical Trials	109		106542			3	10.1016/j.cct.2021.106542	https://www.scopus.com/inward/record.uri?eid=2-s2.0-85113719064&doi=10.1016%2Fj.cct.2021.106542&partnerID=40&md5=7033db98bc971b9fa039d3b642b59da8	Background: Childhood obesity disproportionately affects rural communities where access to pediatric weight control services is limited. Telehealth may facilitate access to these services. Objective: This paper describes the rationale, curriculum, and methodology for conducting a randomized controlled pilot trial of a rural, family-based, telehealth intervention that aims to improve weight-relate…	Childhood obesity; Family-based; Newsletter control; Rural; Telehealth	Child; Exercise; Humans; Pediatric Obesity; Pilot Projects; Quality of Life; Randomized Controlled Trials as Topic; Telemedicine; Article; behavior change; child; childhood obesity; clinical article; clinical protocol; controlled study; curriculum; diet; exercise; female; human; interpersonal communication; male; motivational interviewing; needs assessment; obese patient; obesity; outcome assessm…	Article	Final		Scopus	2-s2.0-85113719064
Barefield K.L.; Rollins B.	Barefield, Kimberly L. (57223758708); Rollins, Brent (7007082354)	57223758708; 7007082354	Review of telehealth interventions for childhood obesity in minority, low-income or underserved populations: Opportunity for pharmacists	2021	JACCP Journal of the American College of Clinical Pharmacy	4	8		1034	1043	2	10.1002/jac5.1495	https://www.scopus.com/inward/record.uri?eid=2-s2.0-85110711389&doi=10.1002%2Fjac5.1495&partnerID=40&md5=508e0828738e82a0bd6de9c97461e8f1	There has been a steady increase in childhood obesity, comparable to that seen in adults, over the past decade with the incidence almost tripling. As seen in adults, there are trends in discrepancy among gender, ethnicity, race, and underserved populations in the incidence of childhood obesity. Effective interventions for childhood obesity need to be broad including both diet and exercise, but th…	childhood obesity; minority; rural population; telehealth; underserved	adolescent; Article; behavior; behavior change; body fat; body mass; body weight loss; child; Child Behavior Checklist; child nutrition; childhood obesity; clinical effectiveness; clinical evaluation; comorbidity; diet supplementation; diet therapy; dietary intake; ethnic group; female; food intake; health care personnel; human; lifestyle modification; liquid crystal; lowest income group; male; m…	Article	Final		Scopus	2-s2.0-85110711389
Mahdi S.; Chilcott J.; Buckland N.J.	Mahdi, Sundus (57485208600); Chilcott, Jim (6701556176); Buckland, Nicola J. (55655792000)	57485208600; 6701556176; 55655792000	The impact of the Change4Life Food Scanner app on children’s diets and parental psychological outcomes: a randomised pilot and feasibility study	2025	BMC Public Health	25	1	2215			0	10.1186/s12889-025-23400-0	https://www.scopus.com/inward/record.uri?eid=2-s2.0-105010021968&doi=10.1186%2Fs12889-025-23400-0&partnerID=40&md5=dc9ee28194a1247588c07e50d4240eab	Background: The Change4Life Food Scanner app raises awareness of the nutritional content of barcode-scanned packaged food through a variety of visual displays. This study investigated (1) the feasibility and acceptability of evaluating the effectiveness of the Food Scanner app in reducing children’s energy (kcal) and sugar (g) intake over a 3-month period, (2) app engagement and (3) the app’s imp…	App engagement; Behaviour change; Childhood obesity prevention; Diet; Digital intervention; Energy intake; Feasibility study; MHealth; Mobile applications; Sugars	Adult; Child; Child, Preschool; Diet; Energy Intake; Feasibility Studies; Female; Humans; Male; Mobile Applications; Parents; Pilot Projects; adult; caloric intake; child; controlled study; diet; feasibility study; female; human; male; mobile application; parent; pilot study; preschool child; psychology; randomized controlled trial	Article	Final	All Open Access; Gold Open Access; Green Open Access	Scopus	2-s2.0-105010021968
Parker M.N.; Bloomer B.F.; Stout J.D.; Byrne M.E.; Schvey N.A.; Brady S.M.; Chen K.Y.; Nugent A.C.; Turner S.A.; Yang S.B.; Stojek M.M.; Waters A.J.; Tanofsky-Kraff M.; Yanovski J.A.	Parker, Megan N. (57203280557); Bloomer, Bess F. (57929351900); Stout, Jeffrey D. (55776972100); Byrne, Meghan E. (56304542900); Schvey, Natasha A. (23973637100); Brady, Sheila M. (14021253800); Chen, Kong Y. (57191953893); Nugent, Allison C. (7005708239); Turner, Sara A. (57200574096); Yang, Shanna B. (57209029024); Stojek, Monika M. (56434261600); Waters, Andrew J. (7101758834); Tanofsky-Kraff,…	57203280557; 57929351900; 55776972100; 56304542900; 23973637100; 14021253800; 57191953893; 7005708239; 57200574096; 57209029024; 56434261600; 7101758834; 6602829549; 7006336761	A Pilot Randomized Control Trial Testing a Smartphone-Delivered Food Attention Retraining Program in Adolescent Girls with Overweight or Obesity	2024	Nutrients	16	20	3456			2	10.3390/nu16203456	https://www.scopus.com/inward/record.uri?eid=2-s2.0-85207668672&doi=10.3390%2Fnu16203456&partnerID=40&md5=87e9a1f4fd985e503831d72b4b7c885f	Background/Objectives: Attention bias (AB) toward food is associated with obesity, but it is unclear if programs designed to reduce AB can impact adolescents’ eating behavior. We investigated whether a two-week, smartphone-delivered attention retraining (AR) program (vs a control program) altered food AB in adolescent girls with overweight. Methods: Participants completed three food-cue visual-pr…	adolescence; attention bias; attention retraining; obesity; smartphone program	Adolescent; Attention; Attentional Bias; Cues; Energy Intake; Feeding Behavior; Female; Humans; Magnetoencephalography; Overweight; Pediatric Obesity; Pilot Projects; Smartphone; adolescent; adolescent obesity; anterior cingulate; Article; association; attentional bias; caloric intake; caudate nucleus; clinical article; controlled study; dorsolateral prefrontal cortex; double blind procedure; fem…	Article	Final	All Open Access; Gold Open Access; Green Open Access	Scopus	2-s2.0-85207668672
Ziser K.; Junne F.; Herschbach A.; Martus P.; Jacoby J.; Stuber F.; Rahmani Azad Z.; Mack I.; Weiland A.; Krauß I.; Greule C.; Sudeck G.; Kastner L.; Zurstiege G.; Hoell A.; Bethge W.; Sammet T.; Schliesing O.; Zipfel S.; Ehehalt S.; Giel K.E.	Ziser, Katrin (57192085078); Junne, Florian (36625495400); Herschbach, Anne (57222731518); Martus, Peter (55807429800); Jacoby, Johann (16401933200); Stuber, Felicitas (57200320984); Rahmani Azad, Zahra (57222428637); Mack, Isabelle (23485892800); Weiland, Alisa (57216727168); Krauß, Inga (23985014100); Greule, Constanze (57822248100); Sudeck, Gorden (36351079300); Kastner, Lydia (57212678405); Z…	57192085078; 36625495400; 57222731518; 55807429800; 16401933200; 57200320984; 57222428637; 23485892800; 57216727168; 23985014100; 57822248100; 36351079300; 57212678405; 57151377400; 55058368700; 55939175300; 57820707900; 57820969100; 7004510924; 8860763600; 24821231000	Supporting families to achieve a healthy weight development for their child with overweight/obesity using the STARKIDS intervention: study protocol for a cluster-randomized controlled trial	2022	Trials	23	1	590			3	10.1186/s13063-022-06525-0	https://www.scopus.com/inward/record.uri?eid=2-s2.0-85135049170&doi=10.1186%2Fs13063-022-06525-0&partnerID=40&md5=eef62b6b84e4267579ed6ec0273ad71e	Background: Childhood and adolescent overweight and obesity are among the most serious health challenges today. Structured weight reduction programs can be helpful to reduce severe health consequences but evidence is partly scarce. The STARKIDS program aims to improve on some of these limitations and is designed to be a structured, stepwise, digitally supported intervention program for the whole …	Adolescent; Body weight; Childhood; Diet; e-Health; Family-centered; Lifestyle intervention; Media consumption; Obesity; Overweight; Pediatricians; Physical activity; Quality of life	Adolescent; Body Mass Index; Child; Counseling; Health Promotion; Humans; Overweight; Pediatric Obesity; Quality of Life; Randomized Controlled Trials as Topic; Article; body growth; body mass; body weight; clinical article; controlled study; counseling; diet; drinking behavior; eating habit; family; feeding behavior; female; Germany; health care; health care system; health insurance; healthy wei…	Article	Final	All Open Access; Gold Open Access; Green Open Access	Scopus	2-s2.0-85135049170
Alexandrou C.; Henriksson H.; Henström M.; Henriksson P.; Delisle Nyström C.; Bendtsen M.; Löf M.	Alexandrou, Christina (57199996059); Henriksson, Hanna (55343436700); Henström, Maria (56304614900); Henriksson, Pontus (55548658600); Delisle Nyström, Christine (57193572961); Bendtsen, Marcus (55302956400); Löf, Marie (6701653315)	57199996059; 55343436700; 56304614900; 55548658600; 57193572961; 55302956400; 6701653315	Effectiveness of a Smartphone App (MINISTOP 2.0) integrated in primary child health care to promote healthy diet and physical activity behaviors and prevent obesity in preschool-aged children: randomized controlled trial	2023	International Journal of Behavioral Nutrition and Physical Activity	20	1	22			36	10.1186/s12966-023-01405-5	https://www.scopus.com/inward/record.uri?eid=2-s2.0-85148551005&doi=10.1186%2Fs12966-023-01405-5&partnerID=40&md5=69036a33fcfbbbeae0ee34cd1190728a	Background: Childhood overweight and obesity is a public health priority. We have previously reported the efficacy of a parent-oriented mobile health (mHealth) app-based intervention (MINISTOP 1.0) which showed improvements in healthy lifestyle behaviors. However, the effectiveness of the MINISTOP app in real-world conditions needs to be established. Objective: To evaluate the real-world effectiv…	Childhood overweight and obesity; Diet; Early prevention; mHealth; Physical activity; Preschool; Primary child health care; Randomized controlled trial; Smartphone app	Adult; Child; Child Health; Child, Preschool; Diet, Healthy; Exercise; Humans; Mobile Applications; Parents; Pediatric Obesity; Article; body mass; child; child health care; childhood obesity; clinical outcome; controlled study; dietary intake; female; follow up; health promotion; healthy diet; healthy lifestyle; human; major clinical study; male; parental attitude; physical activity; preschool c…	Article	Final	All Open Access; Gold Open Access; Green Open Access	Scopus	2-s2.0-85148551005
Biggs B.K.; Rodgers K.V.; Nayman S.J.; Hofschulte D.R.; Loncar H.; Kumar S.; Lynch B.A.; Rajjo T.I.; Wilson D.K.	Biggs, Bridget K. (12790501800); Rodgers, Kristi V. (58573677500); Nayman, Samuel J. (57194034653); Hofschulte, Deanna R. (57206263639); Loncar, Haylee (57209052610); Kumar, Seema (7405772463); Lynch, Brian A. (39863201400); Rajjo, Tamim I. (55893812900); Wilson, Dawn K. (7410087569)	12790501800; 58573677500; 57194034653; 57206263639; 57209052610; 7405772463; 39863201400; 55893812900; 7410087569	Translation of a family-based behavioral intervention for adolescent obesity using the RE-AIM framework and common steps from adaptation frameworks	2023	Translational Behavioral Medicine	13	9		700	709	8	10.1093/tbm/ibad022	https://www.scopus.com/inward/record.uri?eid=2-s2.0-85168947843&doi=10.1093%2Ftbm%2Fibad022&partnerID=40&md5=83c1b56ef6e6532f63074a6971f638e7	Interventions for adolescent weight management that are ready to use in clinical settings are needed to address the obesity epidemic and improve the health and wellbeing of affected adolescents. This report describes the systematic process our team followed to adapt an evidence-based intervention (EBI) for adolescent weight management from its randomized control trial protocol to a package for de…	Adolescent; Behavior therapy; Pediatric obesity; Program development; Translational science; Weight management	Adolescent; Behavior Therapy; Humans; Pediatric Obesity; adolescent obesity; Article; behavior therapy; body weight loss; body weight management; clinical practice; evidence based practice; health behavior; human; program evaluation; telehealth; adolescent; behavior therapy; childhood obesity; controlled study; randomized controlled trial	Article	Final	All Open Access; Bronze Open Access; Green Open Access	Scopus	2-s2.0-85168947843
Vidmar A.P.; Yamashita N.; Fox D.S.; Hegedus E.; Wee C.P.; Salvy S.J.	Vidmar, Alaina P. (57193028442); Yamashita, Nozomi (57627499100); Fox, D. Steven (57189262161); Hegedus, Elizabeth (57218170733); Wee, Choo Phei (27068095600); Salvy, Sarah J. (6603461028)	57193028442; 57627499100; 57189262161; 57218170733; 27068095600; 6603461028	Can a Behavioral Weight-Loss Intervention Change Adolescents' Food Addiction Severity?	2022	Childhood Obesity	18	3		206	212	15	10.1089/chi.2021.0271	https://www.scopus.com/inward/record.uri?eid=2-s2.0-85128800149&doi=10.1089%2Fchi.2021.0271&partnerID=40&md5=a0545dbe42759163fe400510fe9b6bff	Objective: This study examines changes in the Yale Food Addiction Scale symptom count over a 24-week, weight-loss mobile Health (mHealth) intervention incorporating elements of addiction medicine. Methods: Adolescents (n = 117) with obesity (15.5 ± 1.3 years; 66% Hispanic) were randomized to the following: (1) mHealth intervention (AppAlone), (2) mHealth intervention+coaching (AppCoach), or (3) i…	adolescents; depression; food addiction; mobile Health; obesity; pediatric; stress; weight management; Yale Food Addiction Scale (YFAS)	Adolescent; Behavior Therapy; Food Addiction; Humans; Pediatric Obesity; Telemedicine; Weight Loss; adolescent; behavior therapy; body weight loss; childhood obesity; complication; controlled study; food addiction; human; randomized controlled trial; telemedicine	Article	Final	All Open Access; Green Open Access	Scopus	2-s2.0-85128800149
Hardy I.; Lloyd A.; Morisset A.-S.; Camirand Lemyre F.; Baillargeon J.-P.; Fraser W.D.	Hardy, Isabelle (57204479811); Lloyd, Amanda (22980233200); Morisset, Anne-Sophie (14021408600); Camirand Lemyre, Felix (56601384300); Baillargeon, Jean-Patrice (7005934448); Fraser, William D. (55796622200)	57204479811; 22980233200; 14021408600; 56601384300; 7005934448; 55796622200	Healthy for My Baby Research Protocol- a Randomized Controlled Trial Assessing a Preconception Intervention to Improve the Lifestyle of Overweight Women and Their Partners	2021	Frontiers in Public Health	9		670304			3	10.3389/fpubh.2021.670304	https://www.scopus.com/inward/record.uri?eid=2-s2.0-85113195818&doi=10.3389%2Ffpubh.2021.670304&partnerID=40&md5=c7939a3f2738151ced1e54f80239d339	Background: Preconception lifestyle interventions appear promising to reduce pregnancy complications, prevent adult cardiometabolic diseases, and prevent childhood obesity. These interventions have almost exclusively been studied in populations of obese infertile women. The development of preconception lifestyle interventions targeting a broader population of overweight and obese women without a …	biomarkers/urine; health technology; lifestyle intervention; metabolomics; overweight and obesity; preconception care; pregnancy; randomized controlled trial	Adult; Child; Female; Gestational Weight Gain; Humans; Infant, Newborn; Infertility, Female; Life Style; Multicenter Studies as Topic; Overweight; Pediatric Obesity; Pregnancy; Randomized Controlled Trials as Topic; adult; child; childhood obesity; female; female infertility; gestational weight gain; human; lifestyle; multicenter study (topic); newborn; obesity; pregnancy; randomized controlled t…	Article	Final	All Open Access; Gold Open Access; Green Open Access	Scopus	2-s2.0-85113195818
Johansson L.; Hagman E.; Danielsson P.	Johansson, Linnea (57214602685); Hagman, Emilia (55328582600); Danielsson, Pernilla (18834391000)	57214602685; 55328582600; 18834391000	A novel interactive mobile health support system for pediatric obesity treatment: A randomized controlled feasibility trial	2020	BMC Pediatrics	20	1	447			31	10.1186/s12887-020-02338-9	https://www.scopus.com/inward/record.uri?eid=2-s2.0-85091541421&doi=10.1186%2Fs12887-020-02338-9&partnerID=40&md5=de04500d6a1ca537c585086a3c637446	Background: In order to achieve improved weight status, behavioral pediatric obesity treatment is resource intensive. Mobile Health (mHealth) is more accessible than standard care but effective approaches are scarce. Therefore, the aim of this feasibility trial was to study trial design, mHealth usage, compliance, and acceptability of a novel mHealth approach in pediatric obesity treatment. Metho…	Feasibility; Mobile health; Obesity treatment; Pediatric obesity; Self-monitoring	Child; Feasibility Studies; Female; Humans; Pediatric Obesity; Sweden; Telemedicine; Text Messaging; Article; body mass; body mass index standard deviation score; body weight; child; childhood obesity; controlled study; descriptive research; feasibility study; female; follow up; human; intervention study; male; open study; randomized controlled trial; scoring system; self monitoring; Sweden; chil…	Article	Final	All Open Access; Gold Open Access; Green Open Access	Scopus	2-s2.0-85091541421
Davis A.; Lancaster B.; Fleming K.; Swinburne Romine R.; Forseth B.; Nelson E.-L.; Dreyer Gillette M.; Faith M.; Sullivan D.K.; Pettee Gabriel K.; Dean K.; Olalde M.	Davis, Ann (36008075300); Lancaster, Brittany (57199329343); Fleming, Kandace (7103390265); Swinburne Romine, Rebecca (54785597900); Forseth, Bethany (57191413742); Nelson, Eve-Lynn (7402264521); Dreyer Gillette, Meredith (56427943600); Faith, Myles (7006736856); Sullivan, Debra K. (7402474026); Pettee Gabriel, Kelley (57195991119); Dean, Kelsey (55749756500); Olalde, Megan (58316053800)	36008075300; 57199329343; 7103390265; 54785597900; 57191413742; 7402264521; 56427943600; 7006736856; 7402474026; 57195991119; 55749756500; 58316053800	Effectiveness of a paediatric weight management intervention for rural youth (iAmHealthy): Primary outcomes of a cluster randomised control trial	2024	Pediatric Obesity	19	3	e13094			7	10.1111/ijpo.13094	https://www.scopus.com/inward/record.uri?eid=2-s2.0-85181246307&doi=10.1111%2Fijpo.13094&partnerID=40&md5=9b9c0924f5e74d2025367d7cd2ff585e	Background: Youth in rural areas are disproportionally affected by obesity. Given the unique barriers rural populations face, tailoring and increasing access to obesity interventions is necessary. Objective: This paper evaluates the effectiveness of iAmHealthy, a family-based paediatric obesity intervention delivered to rural children, compared to a Newsletter Control. Methods: Participating scho…	mHealth; overweight; paediatric obesity; rural; telehealth	Adolescent; Body Mass Index; Child; Health Behavior; Health Promotion; Humans; Pediatric Obesity; Rural Population; analysis of variance; Article; body mass; child; childhood obesity; controlled study; dietary intake; female; follow up; Hispanic; human; iAmHealthy; intention to treat analysis; intervention study; juvenile; male; obesity; outcome assessment; people of mixed ancestry; physical acti…	Article	Final	All Open Access; Green Open Access	Scopus	2-s2.0-85181246307
Karssen L.T.; Vink J.M.; De Weerth C.; Hermans R.C.J.; De Kort C.P.M.; Kremers S.P.J.; Ruiter E.L.M.; Larsen J.K.	Karssen, Levie T. (57218174303); Vink, Jacqueline M. (57197940178); De Weerth, Carolina (6603208810); Hermans, Roel C.J. (24172635000); De Kort, Carina P.M. (57223867783); Kremers, Stef P.J. (6603882791); Ruiter, Emilie L.M. (56539914200); Larsen, Junilla K. (7402981086)	57218174303; 57197940178; 6603208810; 24172635000; 57223867783; 6603882791; 56539914200; 7402981086	An app-based parenting program to promote healthy energy balance⇓related parenting practices to prevent childhood obesity: Protocol using the intervention mapping framework	2021	JMIR Formative Research	5	5	e24802			10	10.2196/24802	https://www.scopus.com/inward/record.uri?eid=2-s2.0-85106208690&doi=10.2196%2F24802&partnerID=40&md5=8fd9626f412a90913340dcee9fded3f0	Background: The family environment plays an important role in the development of children’s energy balance–related behaviors. As a result, parents’ energy balance–related parenting practices are important targets of preventive childhood obesity programs. Families with a lower socioeconomic position (SEP) may benefit from participating in such programs but are generally less well reached than fami…	Behavior change; Childhood obesity; Energy-balance related behavior; MHealth; Mobile phone; Parenting practices; Preventive intervention; Socio-economic position		Article	Final	All Open Access; Gold Open Access; Green Open Access	Scopus	2-s2.0-85106208690
Hassapidou M.; Duncanson K.; Shrewsbury V.; Ells L.; Mulrooney H.; Androutsos O.; Vlassopoulos A.; Rito A.; Farpourt N.; Brown T.; Douglas P.; Ramos Sallas X.; Woodward E.; Collins C.	Hassapidou, Maria (13404154200); Duncanson, Kerith (55350297500); Shrewsbury, Vanessa (9333487300); Ells, Louisa (13408032000); Mulrooney, Hilda (57144573300); Androutsos, Odysseas (31967455600); Vlassopoulos, Antonis (55557963500); Rito, Ana (36497303100); Farpourt, Nathalie (58084617900); Brown, Tamara (8083986600); Douglas, Pauline (55290440100); Ramos Sallas, Ximena (58084626700); Woodward, E…	13404154200; 55350297500; 9333487300; 13408032000; 57144573300; 31967455600; 55557963500; 36497303100; 58084617900; 8083986600; 55290440100; 58084626700; 36194613200; 7401739855	EASO and EFAD Position Statement on Medical Nutrition Therapy for the Management of Overweight and Obesity in Children and Adolescents	2023	Obesity Facts	16	1		29	52	22	10.1159/000527540	https://www.scopus.com/inward/record.uri?eid=2-s2.0-85144095018&doi=10.1159%2F000527540&partnerID=40&md5=ab87c00ab7cb311f05f7433780acb371	Introduction: This position statement on medical nutrition therapy in the management of overweight or obesity in children and adolescents was prepared by an expert committee convened by the European Association for the Study of Obesity (EASO) and developed in collaboration with the European Federation of the Associations of Dietitians (EFAD). Methods: It is based on the best evidence available fr…	Guidelines; Medical nutrition therapy; Obesity; Weight loss	adolescent; adolescent obesity; Article; caloric intake; carbohydrate intake; child; childhood obesity; diet therapy; fat intake; food intake; fruit consumption; gold standard; human; macronutrient; medical society; motivational interviewing; physical activity; practice guideline; processed meat; randomized controlled trial (topic); telehealth; vegetable consumption; whole grain	Article	Final	All Open Access; Gold Open Access; Green Open Access	Scopus	2-s2.0-85144095018
Hodder R.K.; O'Brien K.M.; Lorien S.; Wolfenden L.; Moore T.H.M.; Hall A.; Yoong S.L.; Summerbell C.	Hodder, Rebecca K. (34971318300); O'Brien, Kate M. (57117153700); Lorien, Sasha (57339738600); Wolfenden, Luke (6603347444); Moore, Theresa H.M. (24344549600); Hall, Alix (41761666500); Yoong, Sze Lin (55214135000); Summerbell, Carolyn (7004194799)	34971318300; 57117153700; 57339738600; 6603347444; 24344549600; 41761666500; 55214135000; 7004194799	Interventions to prevent obesity in school-aged children 6-18 years: An update of a Cochrane systematic review and meta-analysis including studies from 2015–2021	2022	eClinicalMedicine	54		101635			55	10.1016/j.eclinm.2022.101635	https://www.scopus.com/inward/record.uri?eid=2-s2.0-85140735186&doi=10.1016%2Fj.eclinm.2022.101635&partnerID=40&md5=bd13619a32fc742331b1ae4748432ead	Background: Childhood obesity remains a global public health priority due to the enormous burden it generates. Recent surveillance data suggests there has been a sharp increase in the prevalence of childhood obesity during the COVID-19 pandemic. The Cochrane review of childhood obesity prevention interventions (0–18 years) updated to 2015 is the most rigorous and comprehensive review of randomise…	Childhood obesity; Prevention; Public health; Systematic review	anxiety disorder; Article; behavior change; body composition; body mass; body weight gain; calculation; child weight; Cinahl; classification; clinical assessment; clinical effectiveness; Cochrane Central Register of Controlled Trial; Cochrane review of childhood obesity prevention intervention; community based participatory research; community care; comparative effectiveness; competence motivatio…	Article	Final	All Open Access; Gold Open Access; Green Open Access	Scopus	2-s2.0-85140735186
Sierra-Velez D.; Gundewar A.; Persaud A.; Simione M.; Castro I.; Perkins M.; Lindros J.; Salmon J.; Smith J.D.; Taveras E.M.; Fiechtner L.	Sierra-Velez, Desiree (57214440657); Gundewar, Anisha (56932115600); Persaud, Alicia (57820112400); Simione, Meg (57074065200); Castro, Ines (57204794101); Perkins, Meghan (56524051600); Lindros, Jeanne (15760517700); Salmon, Jeremiah (57286887700); Smith, Justin D. (32267597900); Taveras, Elsie M. (6602289976); Fiechtner, Lauren (55369224300)	57214440657; 56932115600; 57820112400; 57074065200; 57204794101; 56524051600; 15760517700; 57286887700; 32267597900; 6602289976; 55369224300	Stakeholders’ perception of factors influencing adoption of a pediatric weight management intervention: a qualitative study	2023	Frontiers in Public Health	11		1045618			3	10.3389/fpubh.2023.1045618	https://www.scopus.com/inward/record.uri?eid=2-s2.0-85175378067&doi=10.3389%2Ffpubh.2023.1045618&partnerID=40&md5=7daa25e743945833fe8a4f186f4a7433	Background: Childhood obesity is highly prevalent in the United States and disproportionately impacts communities of color and low-income populations; these disparities have worsened during the COVID-19 pandemic. Adoption of effective pediatric weight management interventions (PWMIs) that have been evaluated among low-income diverse populations is needed. The Healthy Weight Clinic PWMI, a package…	adaptations; childhood obesity; Consolidated Framework for Implementation Research; implementation science; pediatric weight management intervention	Child; COVID-19; Humans; Pandemics; Pediatric Obesity; Perception; Qualitative Research; United States; child; childhood obesity; coronavirus disease 2019; human; pandemic; perception; qualitative research; United States	Article	Final	All Open Access; Gold Open Access; Green Open Access	Scopus	2-s2.0-85175378067
Browne S.; Kechadi M.-T.; O'Donnell S.; Dow M.; Tully L.; Doyle G.; O'Malley G.	Browne, Sarah (56689423700); Kechadi, M-Tahar (6603214509); O'Donnell, Shane (56694070800); Dow, Mckenzie (57218175569); Tully, Louise (57207579131); Doyle, Gerardine (54912657700); O'Malley, Grace (35559313600)	56689423700; 6603214509; 56694070800; 57218175569; 57207579131; 54912657700; 35559313600	Mobile health apps in pediatric obesity treatment: Process outcomes from a feasibility study of a multicomponent intervention	2020	JMIR mHealth and uHealth	8	7	e16925			36	10.2196/16925	https://www.scopus.com/inward/record.uri?eid=2-s2.0-85088158205&doi=10.2196%2F16925&partnerID=40&md5=4f2dab50dfcc8b5d3e7eea1bf22d47a0	Background: Multicomponent family interventions underline current best practice in childhood obesity treatment. Mobile health (mHealth) adjuncts that address eating and physical activity behaviors have shown promise in clinical studies. Objective: This study aimed to describe process methods for applying an mHealth intervention to reduce the rate of eating and monitor physical activity among chil…	Accelerometer; Appetite; Childhood obesity; Diet therapy; MHealth; Mobile phones; Physical activity; Rate of eating; Satiety; Smartphones	Adolescent; Child; Feasibility Studies; Female; Humans; Ireland; Male; Mobile Applications; Pediatric Obesity; Quality of Life; Telemedicine; adolescent; child; childhood obesity; controlled study; feasibility study; female; human; Ireland; male; mobile application; quality of life; randomized controlled trial; telemedicine	Article	Final	All Open Access; Gold Open Access; Green Open Access	Scopus	2-s2.0-85088158205
Sutherland R.; Brown A.; Nathan N.; Yoong S.; Janssen L.; Chooi A.; Hudson N.; Wiggers J.; Kerr N.; Evans N.; Gillham K.; Oldmeadow C.; Searles A.; Reeves P.; Davies M.; Reilly K.; Cohen B.; Wolfenden L.	Sutherland, Rachel (59682771300); Brown, Alison (57209719033); Nathan, Nicole (58008179400); Yoong, Serene (55214135000); Janssen, Lisa (56388337600); Chooi, Amelia (57215274764); Hudson, Nayerra (55885337300); Wiggers, John (55760690700); Kerr, Nicola (57975923100); Evans, Nicole (57209730340); Gillham, Karen (6506387807); Oldmeadow, Christopher (24471011800); Searles, Andrew (15123138900); Reev…	59682771300; 57209719033; 58008179400; 55214135000; 56388337600; 57215274764; 55885337300; 55760690700; 57975923100; 57209730340; 6506387807; 24471011800; 15123138900; 57190564779; 57220939751; 56388399300; 57215286619; 6603347444	A multicomponent mHealth-based intervention (SWAP IT) to decrease the consumption of discretionary foods packed in school lunchboxes: Type I effectiveness-implementation hybrid cluster randomized controlled trial	2021	Journal of Medical Internet Research	23	6	e25256			36	10.2196/25256	https://www.scopus.com/inward/record.uri?eid=2-s2.0-85108838170&doi=10.2196%2F25256&partnerID=40&md5=824888b4c5ff2fb6f2eeb7a60b17a0eb	Background: There is significant opportunity to improve the nutritional quality of foods packed in children's school lunchboxes. Interventions that are effective and scalable targeting the school and home environment are therefore warranted. Objective: This study aimed to assess the effectiveness of a multicomponent, mobile health-based intervention, SWAP IT, in reducing the energy contribution o…	Child nutrition; Childhood obesity; Children; Hybrid; Lunchboxes; MHealth; Randomized controlled trial; Schools; Technology	Australia; Child; Female; Food; Humans; Male; Nutrition Policy; Schools; Telemedicine; academic achievement; Article; behavior change; caloric intake; child; child nutrition; cluster analysis; conceptual framework; controlled study; cost; curriculum; energy consumption; female; follow up; food intake; food safety; health care cost; human; human experiment; major clinical study; male; medical info…	Article	Final	All Open Access; Gold Open Access; Green Open Access	Scopus	2-s2.0-85108838170
Nguyen L.; Phan T.-L.; Falini L.; Chang D.; Cottrell L.; Dawley E.; Hockett C.W.; VanWagoner T.; Darden P.M.; Davis A.M.	Nguyen, Linhda (58280043600); Phan, Thao-Ly (55259679800); Falini, Lauren (24485156500); Chang, Di (57218772039); Cottrell, Lesley (57206348433); Dawley, Erin (57201493598); Hockett, Christine W. (55981283500); VanWagoner, Timothy (6508388337); Darden, Paul M. (6701720331); Davis, Ann M. (36008075300)	58280043600; 55259679800; 24485156500; 57218772039; 57206348433; 57201493598; 55981283500; 6508388337; 6701720331; 36008075300	Rural Family Satisfaction With Telehealth Delivery of an Intervention for Pediatric Obesity and Associated Family Characteristics	2024	Childhood Obesity	20	3		147	154	3	10.1089/chi.2022.0210	https://www.scopus.com/inward/record.uri?eid=2-s2.0-85163630687&doi=10.1089%2Fchi.2022.0210&partnerID=40&md5=10b3937c0aec778833d64c57d5f9dbbc	Objective: To describe satisfaction with the telehealth aspect of a pediatric obesity intervention among families from multiple rural communities and assess differences in satisfaction based on sociodemographic factors. Methods: This is a secondary analysis of data from a pilot randomized controlled trial of a 6-month intensive lifestyle intervention (iAmHealthy) delivered through telehealth to c…	pediatric obesity; rural populations; telehealth	Child; Family Characteristics; Humans; Parents; Pediatric Obesity; Rural Population; Telemedicine; child; child parent relation; childhood obesity; controlled study; family structure; human; randomized controlled trial; rural population; telemedicine	Article	Final	All Open Access; Green Open Access	Scopus	2-s2.0-85163630687
Lee H.; Oldewage-Theron W.; Dawson J.A.	Lee, Hyunjung (57210925701); Oldewage-Theron, Wilna (8506302000); Dawson, John A. (7403192293)	57210925701; 8506302000; 7403192293	Effects of a Theory-Based, Multicomponent eHealth Intervention for Obesity Prevention in Young Children from Low-Income Families: A Pilot Randomized Controlled Study	2023	Nutrients	15	10	2296			5	10.3390/nu15102296	https://www.scopus.com/inward/record.uri?eid=2-s2.0-85160351081&doi=10.3390%2Fnu15102296&partnerID=40&md5=ce943969cf4654964c4b52856a4a8f14	The purpose of this study was to evaluate a theory-based, multicomponent eHealth intervention aimed at improving child health behaviors and parental psychosocial attributes and feeding practices. A pilot randomized controlled trial was conducted among 73 parents with children (1–3 years). Intervention group participants (IG, n = 37) received theory-based educational videos, cooking tutorials, and…	active lifestyle; early childhood; eHealth; feeding practices; healthy eating; obesity; parents; prevention; screen time; sedentary behavior	Child; Child, Preschool; Feeding Behavior; Health Behavior; Humans; Obesity; Parents; Pediatric Obesity; Pilot Projects; Telemedicine; Article; attitude to health; behavior change; body weight; child; child health; child nutrition; childhood obesity; childhood obesity intervention; controlled study; feeding behavior; female; food security; fruit consumption; healthy diet; healthy lifestyle; human…	Article	Final	All Open Access; Gold Open Access; Green Open Access	Scopus	2-s2.0-85160351081
Wen L.M.; Xu H.; Chen Z.; Hayes A.; Phongsavan P.; Taki S.; Kerr E.; Jawad D.; Simone L.; Rissel C.; Baur L.A.	Wen, Li Ming (59485877700); Xu, Huilan (55494010500); Chen, Zoe (59173050100); Hayes, Alison (24490560100); Phongsavan, Philayrath (8549629800); Taki, Sarah (57117476100); Kerr, Erin (56152611300); Jawad, Danielle (57222157711); Simone, Lisa (57744554300); Rissel, Chris (55573824300); Baur, Louise A. (7005262888)	59485877700; 55494010500; 59173050100; 24490560100; 8549629800; 57117476100; 56152611300; 57222157711; 57744554300; 55573824300; 7005262888	Effectiveness of a telephone-based randomised clinical trial targeting obesity risk of preschool-aged children: An extension study during the COVID-19 pandemic	2025	International Journal of Obesity	49	11		2241	2248	2	10.1038/s41366-025-01869-4	https://www.scopus.com/inward/record.uri?eid=2-s2.0-105013466376&doi=10.1038%2Fs41366-025-01869-4&partnerID=40&md5=0ae46fc75ecf1dacfd3384087a20a78d	Background: There is a great need for determining the effectiveness of telephone-based early obesity interventions targeting preschool-aged children. This was particularly important during the COVID-19 pandemic when most face-to-face health promotion programs were suspended. The aim of this study was to determine the effects of a two-year telephone-based intervention on body mass index (BMI), eat…		Body Mass Index; Child, Preschool; COVID-19; Female; Health Behavior; Health Promotion; Humans; Male; Mothers; New South Wales; Pandemics; Pediatric Obesity; SARS-CoV-2; Telephone; Article; behavior assessment; body height; body mass; body weight; child; child behavior; clinical effectiveness; clinical outcome; comparative study; controlled study; coronavirus disease 2019; eating habit; engagemen…	Article	Final	All Open Access; Green Open Access; Hybrid Gold Open Access	Scopus	2-s2.0-105013466376
Kracht C.L.; Falkenhain K.; Flanagan E.W.; Altazan A.D.; Cabre H.E.; Kebbe M.; Woolf E.K.; Beyl R.; Hsia D.S.; Apolzan J.W.; Redman L.	Kracht, Chelsea L. (57202926008); Falkenhain, Kaja (57217201652); Flanagan, Emily W. (57216585371); Altazan, Abby D. (57191573761); Cabre, Hannah E. (57222257004); Kebbe, Maryam (57194061218); Woolf, Emily K. (57203846800); Beyl, Robbie (56199315400); Hsia, Daniel S. (56646088100); Apolzan, John W. (16201953800); Redman, Leanne (6701377384)	57202926008; 57217201652; 57216585371; 57191573761; 57222257004; 57194061218; 57203846800; 56199315400; 56646088100; 16201953800; 6701377384	Effect of a Pragmatic eHealth Behavioral Gestational Weight Gain Intervention on Household Chaos in Pregnant People of Lower Socioeconomic Status: Randomized Controlled Trial	2026	JMIR Mental Health	13		e74146			0	10.2196/74146	https://www.scopus.com/inward/record.uri?eid=2-s2.0-105026827660&doi=10.2196%2F74146&partnerID=40&md5=dab1eed756dc2bf53ea14f9e1b62105d	Background: Household chaos is an emerging risk factor for childhood obesity development, especially in families with lower socioeconomic status (SES). It is unclear if changes in household chaos, especially in pregnancy, may mediate the effectiveness of weight-related behavioral interventions. Objective: This study aimed to describe how household chaos changed across gestation and determine whet…	anxiety; depression; disadvantaged; pregnancy; stress	adult; Article; behavioral intervention; body weight management; controlled study; e-mail; eating habit; female; first trimester pregnancy; gestational weight gain; health behavior; healthy diet; household; human; low socioeconomic status; major clinical study; maternal obesity; McNemar test; medical information; monitoring; nullipara; parallel design; physical activity; pragmatic trial; pregnant…	Article	Final	All Open Access; Gold Open Access; Green Open Access	Scopus	2-s2.0-105026827660
Brito F.A.; Alves T.F.; Santos N.; Michaud T.L.; Eisenhauer C.; De Leon E.B.; Squarcini C.F.R.; Kachman S.; Almeida F.; Estabrooks P.	Brito, Fabiana Almeida (56656157100); Alves, Thais Favero (57217068951); Santos, Natalia (58873452500); Michaud, Tzeyu L (56494758200); Eisenhauer, Christine (56321130200); De Leon, Elisa Brosina (56539593500); Squarcini, Camila Fabiana Rossi (16302510000); Kachman, Stephen (6603854801); Almeida, Fabio (9736320800); Estabrooks, Paul (7006262947)	56656157100; 57217068951; 58873452500; 56494758200; 56321130200; 56539593500; 16302510000; 6603854801; 9736320800; 7006262947	Feasibility of a culturally adapted technology-delivered, family-based childhood obesity intervention for Latino/Hispanic families in rural Nebraska: the Hispanic Family Connections study protocol	2024	BMJ Open	14	10	e089186			1	10.1136/bmjopen-2024-089186	https://www.scopus.com/inward/record.uri?eid=2-s2.0-85206843487&doi=10.1136%2Fbmjopen-2024-089186&partnerID=40&md5=c6fc0865d7ebd431e715cea0d38bf147	Introduction Addressing childhood obesity risk factors like home environment, parental roles, excess weight, physical activity and healthy eating among Latino/Hispanic (L/H) families living in rural communities is an important priority. However, evidence supporting these interventions among L/H families living in rural communities is missing. Our trial will use cultural adaptation and implementat…	Community child health; Community-Based Participatory Research; eHealth; Feasibility Studies; Implementation Science; Primary Health Care	Body Mass Index; Child; Culturally Competent Care; Family; Feasibility Studies; Female; Hispanic or Latino; Humans; Male; Nebraska; Parents; Pediatric Obesity; Rural Population; adolescent; Article; body mass; child; childhood obesity; childhood obesity intervention; clinical article; controlled study; evidence based practice; family service; food intake; health literacy; Hispanic; home environme…	Article	Final	All Open Access; Gold Open Access; Green Open Access	Scopus	2-s2.0-85206843487
Boutelle K.N.; Eichen D.M.; Manzano M.; Crespo N.C.; Rivera-Iñiguez I.; Castro E.; Strong D.R.; Newell I.; Reed K.; Marquez B.; Rhee K.E.	Boutelle, Kerri N. (6603508115); Eichen, Dawn M. (36637202800); Manzano, Michael (57204565169); Crespo, Noe C. (12792462600); Rivera-Iñiguez, Ingrid (56157128800); Castro, Eduardo (60213333400); Strong, David R. (7201547654); Newell, Isabella (60213201000); Reed, Kristie (59934986600); Marquez, Becky (36866166200); Rhee, Kyung E. (59434866500)	6603508115; 36637202800; 57204565169; 12792462600; 56157128800; 60213333400; 7201547654; 60213201000; 59934986600; 36866166200; 59434866500	Design of the FRESH-LC study: Caregivers as the agent of change for childhood obesity and chronic disease risk among Latino families	2026	Contemporary Clinical Trials	161		108191			0	10.1016/j.cct.2025.108191	https://www.scopus.com/inward/record.uri?eid=2-s2.0-105025774077&doi=10.1016%2Fj.cct.2025.108191&partnerID=40&md5=06827f8a47a54021b53d04ade69cf96d	Latino children are disproportionally affected by overweight and obesity (OW/OB). Family-based behavioral treatment (FBT) is the most empirically supported treatment for children with OW/OB and traditionally includes a child and a caregiver. Very few FBT programs have been tested among Latino families, and to date, outcomes are inconsistent and/or show small effects. Familismo is a core value in …	Child; Family-based behavioral treatment; Latino; Obesity; Parent-only; Telehealth; Weight loss	Behavior Therapy; Caregivers; Child; Chronic Disease; Family Therapy; Female; Health Education; Hispanic or Latino; Humans; Male; Parents; Pediatric Obesity; Randomized Controlled Trials as Topic; Telemedicine; White; biological marker; hemoglobin A1c; high density lipoprotein; lipid; adult eating behavior questionnaire; alabama parenting questionnaire; anthropometry; Article; behavior change; be…	Article	Final		Scopus	2-s2.0-105025774077
Riera-Navarro C.; Schwartz C.; Ducrot P.; Noirot L.; Delamaire C.; Sales-Wuillemin E.; Semama D.S.; Lioret S.; Nicklaus S.	Riera-Navarro, Camille (57773231100); Schwartz, Camille (26323796200); Ducrot, Pauline (56427767700); Noirot, Laurence (59349433000); Delamaire, Corinne (54418607600); Sales-Wuillemin, Edith (8711208000); Semama, Denis S. (6701365305); Lioret, Sandrine (23051071100); Nicklaus, Sophie (6603596481)	57773231100; 26323796200; 56427767700; 59349433000; 54418607600; 8711208000; 6701365305; 23051071100; 6603596481	A web-based and mobile randomised controlled trial providing complementary feeding guidelines to first-time parents in France to promote responsive parental feeding practices, healthy children’s eating behaviour and optimal body mass index: the NutrienT trial study protocol	2024	BMC Public Health	24	1	2649			0	10.1186/s12889-024-20057-z	https://www.scopus.com/inward/record.uri?eid=2-s2.0-85205335890&doi=10.1186%2Fs12889-024-20057-z&partnerID=40&md5=6afea1d282320a739e89d4f2cacab4cd	Background: Childhood obesity is a crucial public health issue. Early childhood is a critical time to foster the establishment of healthy eating behaviours and growth, which are partly shaped by parental feeding practices. To inform French parents of the recently updated national complementary feeding guidelines for 0–3 years (in terms of nutrition and responsive feeding as a mean to encourage in…	Appetite control; Childhood obesity; Complementary feeding; eHealth; Infant eating behaviour; Parental feeding practices; Responsive feeding; Weight status	Body Mass Index; Child, Preschool; Double-Blind Method; Feeding Behavior; Female; France; Health Promotion; Humans; Infant; Infant Nutritional Physiological Phenomena; Internet-Based Intervention; Male; Mobile Applications; Nutrition Policy; Pamphlets; Parents; Pediatric Obesity; body mass; child parent relation; childhood obesity; controlled study; double blind procedure; education; feeding beha…	Article	Final	All Open Access; Gold Open Access; Green Open Access	Scopus	2-s2.0-85205335890
Clements M.; Kaufman N.; Mel E.	Clements, Mark (55441527400); Kaufman, Neal (8588555600); Mel, Eran (40161989200)	55441527400; 8588555600; 40161989200	Using Digital Health Technology to Prevent and Treat Disease	2022	Diabetes Technology and Therapeutics	24	S1		S76	S95	2	10.1089/dia.2022.2505	https://www.scopus.com/inward/record.uri?eid=2-s2.0-85129480334&doi=10.1089%2Fdia.2022.2505&partnerID=40&md5=027bf2815fde918fa111b095b3923a54	[No abstract available]		Biomedical Technology; Digital Technology; Humans; African American; Article; behavior change; Brazil; cardiovascular risk; childhood obesity; China; clinical effectiveness; clinical outcome; community dwelling person; comorbidity; cost control; cost effectiveness analysis; depression; digital technology; disease severity; glycemic control; healthy lifestyle; human; hypertension; insulin dependen…	Article	Final		Scopus	2-s2.0-85129480334
Chan D.; Leong K.; Ong C.; Ku C.W.; Chan J.K.Y.; Chua M.C.; Yap F.; Loy S.L.	Chan, Daniel (57204633304); Leong, Kylie (57217532395); Ong, Chengsi (55991487300); Ku, Chee Wai (56879829600); Chan, Jerry Kok Yen (34881560700); Chua, Mei Chien (56179553200); Yap, Fabian (56179822000); Loy, See Ling (41861929800)	57204633304; 57217532395; 55991487300; 56879829600; 34881560700; 56179553200; 56179822000; 41861929800	Efficacy of a mobile app-based intervention to improve eating behaviours and lifestyle in infants of mothers with metabolic risk factors: study protocol of a randomised controlled trial	2025	BMJ Open	15	9	e101684			0	10.1136/bmjopen-2025-101684	https://www.scopus.com/inward/record.uri?eid=2-s2.0-105017782120&doi=10.1136%2Fbmjopen-2025-101684&partnerID=40&md5=52d72066b68155a40bc3d797964a9fa3	Introduction Childhood obesity has surged globally, leading to various metabolic comorbidities and increased cardiovascular risks. Early intervention in lifestyle and feeding practices during infancy is crucial to mitigate these risks. This study evaluates the efficacy of a mobile web app-based intervention tool, named the Feeding, Lifestyle, Activity Goals (FLAGs) to promote healthier eating beh…	Community child health; PAEDIATRICS; PUBLIC HEALTH	Exercise; Feeding Behavior; Female; Humans; Infant; Infant, Newborn; Life Style; Mobile Applications; Mothers; Pediatric Obesity; Pregnancy; Randomized Controlled Trials as Topic; Risk Factors; Singapore; Article; body height; body mass; body weight; caregiver; clinical effectiveness; clinical trial protocol; controlled study; demographics; diabetes mellitus; eating habit; feeding behavior; femal…	Article	Final	All Open Access; Gold Open Access; Green Open Access	Scopus	2-s2.0-105017782120
Perdew M.; Liu S.; Rhodes R.; Ball G.D.C.; Mâsse L.C.; Hartrick T.; Strange K.; Naylor P.-J.	Perdew, Megan (57211576079); Liu, Sam (55177000700); Rhodes, Ryan (7202777576); Ball, Geoff D.C. (8575123100); Mâsse, Louise C. (35407303000); Hartrick, Teresa (57211573556); Strange, Karen (36846114900); Naylor, Patti-Jean (7005918678)	57211576079; 55177000700; 7202777576; 8575123100; 35407303000; 57211573556; 36846114900; 7005918678	The Effectiveness of a Blended In-Person and Online Family-Based Childhood Obesity Management Program	2021	Childhood Obesity	17	1		58	67	17	10.1089/chi.2020.0236	https://www.scopus.com/inward/record.uri?eid=2-s2.0-85099420656&doi=10.1089%2Fchi.2020.0236&partnerID=40&md5=d619d8a5ac1a4c63932c693387ac1c81	Background: The purpose of this study was to evaluate the effectiveness of a 10-week blended family-based childhood obesity management program, relative to a wait-list control, in improving child body mass index (BMI) z-scores, child lifestyle behaviors, parental support for healthy eating and physical activity, and self-regulation for healthy eating and physical activity support. Methods: This s…	eHealth; family-based; lifestyle behaviors; meta-theoretical intervention; obesity	British Columbia; Child; Exercise; Humans; Life Style; Obesity Management; Pediatric Obesity; British Columbia; child; childhood obesity; controlled study; exercise; human; lifestyle; obesity management; randomized controlled trial	Article	Final		Scopus	2-s2.0-85099420656
Audi A.S.; Fernandes A.E.; Coelho G.S.D.M.A.; Moura A.M.D.S.H.D.; Pepe R.B.; Cercato C.; Melo M.E.D.; Mancini M.C.	Audi, Andrea Samara (60168846100); Fernandes, Ariana Ester (55258412500); Coelho, Graziele Souza de Menezes Amorim (57979752500); Moura, Aline Maria da Silva Hourneaux de (60168641900); Pepe, Renata Bressan (56085209300); Cercato, Cintia (9746328900); Melo, Maria Edna de (9042175900); Mancini, Marcio C. (15923223400)	60168846100; 55258412500; 57979752500; 60168641900; 56085209300; 9746328900; 9042175900; 15923223400	Effect of a mobile phone application for dietary self-monitoring on obesity in adolescents: a pilot randomized controlled trial	2026	European Journal of Clinical Nutrition	80	1		96	103	0	10.1038/s41430-025-01676-0	https://www.scopus.com/inward/record.uri?eid=2-s2.0-105021059342&doi=10.1038%2Fs41430-025-01676-0&partnerID=40&md5=65432c7940a1b8fbd3b7a978e6052aca	Background/objectives: The global prevalence of obesity among children and adolescents is a growing concern, with significant implications for long-term health outcomes. Traditional weight loss programs focusing on diet and physical activity have shown limited efficacy. This study aimed to assess the impact of the FatSecret mobile application, a dietary self-monitoring tool, on BMI z-score (ZBMI)…		Adolescent; Body Composition; Body Mass Index; Diet Records; Diet, Reducing; Female; Humans; Male; Mobile Applications; Pediatric Obesity; Pilot Projects; Quality of Life; Weight Loss; alanine aminotransferase; aspartate aminotransferase; gamma glutamyltransferase; glycated hemoglobin; polyunsaturated fatty acid; adolescent; anthropometry; Article; balanced energy-restricted diet; behavior change…	Article	Final	All Open Access; Hybrid Gold Open Access	Scopus	2-s2.0-105021059342
Afonso L.; Rodrigues R.; Reis E.; Miller K.; Castro J.; Parente N.; Teixeira C.; Fraga A.; Torres S.	Afonso, Lisa (57218533096); Rodrigues, Rui (55535855000); Reis, Eduardo (57218535776); Miller, Kylee (39762337300); Castro, Joana (57218533030); Parente, Nuno (57218534999); Teixeira, Carina (57218535141); Fraga, Ana (59836222200); Torres, Sandra (57548379100)	57218533096; 55535855000; 57218535776; 39762337300; 57218533030; 57218534999; 57218535141; 59836222200; 57548379100	Fammeal: A Gamified Mobile Application for Parents and Children to Help Healthcare Centers Treat Childhood Obesity	2020	IEEE Transactions on Games	12	4	9165016	351	360	15	10.1109/TG.2020.3015804	https://www.scopus.com/inward/record.uri?eid=2-s2.0-85089453257&doi=10.1109%2FTG.2020.3015804&partnerID=40&md5=023b913731e791622599596d2ef46338	Healthcare centers are ideal settings to identify and motivate parents to adhere to healthier lifestyles in order to reverse their child's excessive weight. However, such promotions are time- and resource-consuming, and primary health care needs new approaches to engage parents. In this article, we present an app for that purpose, with tailored recommendations for parents regarding young children…	Children; gamification; mHealth; obesity (OB); parenting; serious games	Gamification; Health care; Serious games; Surveys; Childhood obesity; Innovative approaches; Mobile applications; New approaches; Primary healthcare; Randomized controlled trial; Retention rate; Young children; Acceptance tests	Article	Final		Scopus	2-s2.0-85089453257
Hagman E.; Lindberg L.; Putri R.R.; Drangel A.; Marcus C.; Danielsson P.	Hagman, Emilia (55328582600); Lindberg, Louise (56692330600); Putri, Resthie R. (57224349492); Drangel, Andreas (57719570200); Marcus, Claude (7103039681); Danielsson, Pernilla (18834391000)	55328582600; 56692330600; 57224349492; 57719570200; 7103039681; 18834391000	Long-term results of a digital treatment tool as an add-on to pediatric obesity lifestyle treatment: a 3-year pragmatic clinical trial: Pediatrics	2025	International Journal of Obesity	49	5	e13373	973	976	4	10.1038/s41366-025-01738-0	https://www.scopus.com/inward/record.uri?eid=2-s2.0-105000032214&doi=10.1038%2Fs41366-025-01738-0&partnerID=40&md5=0e6f37f63c736146f8588d141c0c2c7a	Background: The integration of mobile health technology with physical visits shows promising one-year treatment outcomes, but long-term evidence is lacking. Objectives: To assess three-year treatment outcomes for patients utilizing the digital treatment tool Evira in combination with physical visits, compared with standard obesity care. Methods: In a pragmatic trial, children with obesity aged 4.…		Adolescent; Body Mass Index; Child; Child, Preschool; Female; Humans; Life Style; Male; Mobile Applications; Pediatric Obesity; Telemedicine; Treatment Outcome; adolescent; Article; child; childhood obesity; clinical outcome; controlled study; digital technology; female; follow up; home care; human; interpersonal communication; lifestyle; major clinical study; male; physiotherapy; randomized cont…	Article	Final	All Open Access; Green Open Access; Hybrid Gold Open Access	Scopus	2-s2.0-105000032214
Mateo-Orcajada A.; Ponce-Ramírez C.M.; Abenza-Cano L.; Vaquero-Cristóbal R.	Mateo-Orcajada, Adrián (57222631931); Ponce-Ramírez, Cristina M. (59296832100); Abenza-Cano, Lucía (35738427400); Vaquero-Cristóbal, Raquel (55340483200)	57222631931; 59296832100; 35738427400; 55340483200	Effects of 10 Weeks of Walking With Mobile Step-Tracking Apps on Body Composition, Fitness, and Psychological State in Adolescents Who Are Overweight and Obese: Randomized Controlled Trial	2024	Journal of Medical Internet Research	26		e55243			2	10.2196/55243	https://www.scopus.com/inward/record.uri?eid=2-s2.0-85212245099&doi=10.2196%2F55243&partnerID=40&md5=2048e4c34f19c3b19cafcea80cb0d23b	Background: In recent decades, physical activity intervention programs have been developed to reduce overweight and obesity in adolescents. However, this population is considered hard to reach in physical activity programs due to lack of adherence and poor results. Interventions with mobile phones in the adolescent population with normal weight have shown benefits, so this line of research may pr…	adolescents; mobile app; obesity; overweight; physical activity; physical education	Adolescent; Body Composition; Child; Female; Humans; Male; Mobile Applications; Obesity; Overweight; Pediatric Obesity; Physical Fitness; Walking; adolescent; adolescent obesity; anthropometry; Article; body composition; body mass; child; childhood obesity; clinical article; controlled study; female; fitness; grip strength; habit; hip; human; life satisfaction; male; maximal oxygen uptake; Medite…	Article	Final	All Open Access; Gold Open Access; Green Open Access	Scopus	2-s2.0-85212245099
Salahshoornezhad S.; Sohrabi Z.; Mani A.; Abdelbasset W.K.; Mehrabi M.; Zare M.; Mehrabani S.; Gerami S.; Haghighat N.; Akbarzadeh M.; Nouri M.	Salahshoornezhad, Sara (57216199242); Sohrabi, Zahra (36997354200); Mani, Arash (35730311600); Abdelbasset, Walid Kamal (57208873763); Mehrabi, Manoosh (35722670500); Zare, Morteza (57210708750); Mehrabani, Sanaz (59865296400); Gerami, Shirin (57701379000); Haghighat, Neda (55392283500); Akbarzadeh, Marzieh (55397226200); Nouri, Mehran (57207824453)	57216199242; 36997354200; 35730311600; 57208873763; 35722670500; 57210708750; 59865296400; 57701379000; 55392283500; 55397226200; 57207824453	Effect of a multi-disciplinary program on anthropometric and biochemical parameters in obese and overweight elementary school girls: A randomized clinical trial	2022	Nutrition, Metabolism and Cardiovascular Diseases	32	8		1982	1989	16	10.1016/j.numecd.2022.04.014	https://www.scopus.com/inward/record.uri?eid=2-s2.0-85130421337&doi=10.1016%2Fj.numecd.2022.04.014&partnerID=40&md5=41daa1f2fb6bbb81548b482459124ba1	Background and aims: Obesity and overweight in children are associated with an increased risk of several health issues. The present study aimed to assess the effects of a multi-disciplinary program (including nutrition education using a smartphone game, physical activity, and cognitive behavioral therapy [CBT]) on the management of obesity and overweight in elementary school girls. Methods and re…	Adolescent; Cognitive behavioral therapy; Exercise; Mobile health; Obesity; Telemedicine	Body Mass Index; Child; Cholesterol, LDL; Female; Humans; Leptin; Overweight; Pediatric Obesity; Waist Circumference; cholesterol oxidase; esterase; glycerophosphate; high density lipoprotein cholesterol; leptin; low density lipoprotein cholesterol; leptin; low density lipoprotein cholesterol; aerobic exercise; anthropometry; Article; biochemistry; body mass; body weight loss; child; Child Depres…	Article	Final		Scopus	2-s2.0-85130421337
Zhu D.; Dordevic A.L.; Gibson S.; Davidson Z.E.	Zhu, Diana (58485897100); Dordevic, Aimee L. (55444103600); Gibson, Simone (56225355900); Davidson, Zoe E. (34871753900)	58485897100; 55444103600; 56225355900; 34871753900	The effectiveness of a 10-week family-focused e-Health healthy lifestyle program for school-aged children with overweight or obesity: a randomised control trial	2025	BMC Public Health	25	1	59			9	10.1186/s12889-024-21120-5	https://www.scopus.com/inward/record.uri?eid=2-s2.0-85214245237&doi=10.1186%2Fs12889-024-21120-5&partnerID=40&md5=25294d478a0ec168fb9fc49f0550abcd	Background: Electronic health (e-Health) interventions may increase effectiveness and address limitations of conventional in-person childhood obesity treatment programs. This study evaluates the effectiveness of a 10-week e-Health (web-based) healthy lifestyle program for school-aged children with overweight/obesity. Methods: In this randomised control trial (RCT), families with children aged 7–1…	E-health; Family-based; Obesity; Web-based	Adolescent; Body Mass Index; Child; Exercise; Female; Health Promotion; Healthy Lifestyle; Humans; Internet-Based Intervention; Male; Overweight; Pediatric Obesity; Program Evaluation; Quality of Life; Telemedicine; Victoria; adolescent; body mass; child; childhood obesity; controlled study; exercise; female; health promotion; healthy lifestyle; human; male; obesity; procedures; program evaluatio…	Article	Final	All Open Access; Gold Open Access; Green Open Access	Scopus	2-s2.0-85214245237
Davis A.M.; Befort C.A.; Lancaster B.D.; Tuck C.; Polivka B.J.; Carlson J.A.; Fleming K.; Romine R.S.; Dean K.; Murray M.	Davis, Ann M. (36008075300); Befort, Christie A. (12646915900); Lancaster, Brittany D. (57199329343); Tuck, Chris (58141725600); Polivka, Barbara J. (7003360787); Carlson, Jordan A. (36162997300); Fleming, Kandace (7103390265); Romine, Rebecca Swinburne (56545553900); Dean, Kelsey (55749756500); Murray, Megan (57204592165)	36008075300; 12646915900; 57199329343; 58141725600; 7003360787; 36162997300; 7103390265; 56545553900; 55749756500; 57204592165	Rationale and design of integrating a parents first obesity intervention with a pediatric weight management intervention for rural families – Evaluating the ripple effect	2023	Contemporary Clinical Trials	128		107140			2	10.1016/j.cct.2023.107140	https://www.scopus.com/inward/record.uri?eid=2-s2.0-85150018615&doi=10.1016%2Fj.cct.2023.107140&partnerID=40&md5=d6d51ce6bdf8bc5943b9924f6f71b2bd	Rural families are disproportionately affected by obesity. Obesity often runs in families and is impacted by hereditary components, the shared home environment, and parent modeling/child observational learning. Moreover, parent changes in weight predict child changes in weight. Thus, targeting the family unit has the potential to enhance outcomes for adults and children simultaneously. Additional…	Clinic; mHealth; Obesity; Parent; Rural; School	Body Mass Index; Diet; Humans; Parents; Pediatric Obesity; Rural Population; adult; Article; behavior change; beverage; body weight loss; causal attribution; child; child behavior; childhood obesity intervention; comparative effectiveness; controlled study; daughter; dietary intake; educational status; electronic medical record; family; family functioning; family service; fast food; friend; fruit…	Article	Final	All Open Access; Green Open Access; Hybrid Gold Open Access	Scopus	2-s2.0-85150018615
Spiga F.; Davies A.L.; Tomlinson E.; Moore T.H.M.; Dawson S.; Breheny K.; Savović J.; Gao Y.; Phillips S.M.; Hillier-Brown F.; Hodder R.K.; Wolfenden L.; Higgins J.P.T.; Summerbell C.D.	Spiga, Francesca (22433919800); Davies, Annabel L (57219159146); Tomlinson, Eve (57218645964); Moore, Theresa HM (24344549600); Dawson, Sarah (60094232500); Breheny, Katie (55616128900); Savović, Jelena (57203657798); Gao, Yang (55731301700); Phillips, Sophie M (57327314500); Hillier-Brown, Frances (56201690200); Hodder, Rebecca K (34971318300); Wolfenden, Luke (6603347444); Higgins, Julian PT (5…	22433919800; 57219159146; 57218645964; 24344549600; 60094232500; 55616128900; 57203657798; 55731301700; 57327314500; 56201690200; 34971318300; 6603347444; 57307017300; 7004194799	Interventions to prevent obesity in children aged 5 to 11 years old	2024	Cochrane Database of Systematic Reviews	2024	5	CD015328			22	10.1002/14651858.CD015328.pub2	https://www.scopus.com/inward/record.uri?eid=2-s2.0-85193676936&doi=10.1002%2F14651858.CD015328.pub2&partnerID=40&md5=2ed3c2184d0fbb2c626c1d06cab4a9c0	Background: Prevention of obesity in children is an international public health priority given the prevalence of the condition (and its significant impact on health, development and well-being). Interventions that aim to prevent obesity involve behavioural change strategies that promote healthy eating or 'activity' levels (physical activity, sedentary behaviour and/or sleep) or both, and work by …		Bias; Body Mass Index; Child; Child, Preschool; Diet, Healthy; Energy Intake; Exercise; Female; Humans; Male; Pediatric Obesity; Randomized Controlled Trials as Topic; Sedentary Behavior; Sleep; abdominal discomfort; adverse event; Article; artificially sweetened beverage; behavior change; body mass; body weight; caloric intake; cardiovascular disease; child; child growth; child health; childhood…	Article	Final	All Open Access; Green Open Access	Scopus	2-s2.0-85193676936
Zhu D.; Dordevic A.L.; Gibson S.; Davidson Z.E.	Zhu, Diana (58485897100); Dordevic, Aimee L. (55444103600); Gibson, Simone (56225355900); Davidson, Zoe E. (34871753900)	58485897100; 55444103600; 56225355900; 34871753900	Evaluating a 10-Week Family-Focused E-Health Healthy Lifestyle Program for School-Aged Children with Overweight or Obesity: A Randomized Controlled Trial Study Protocol	2023	Nutrients	15	13	2909			1	10.3390/nu15132909	https://www.scopus.com/inward/record.uri?eid=2-s2.0-85164674764&doi=10.3390%2Fnu15132909&partnerID=40&md5=3b0029d234b67550c50a065725b2334d	E-Health childhood obesity treatment interventions may serve as favorable alternatives to conventional face-to-face programs. More studies are needed to evaluate the effectiveness of such interventions beyond immediately post-program completion, including exploring program features impacting effectiveness. This randomized controlled trial with a qualitative component and waitlisted control group …	e-health; family-based; overweight/obesity treatment; web-based	Child; Healthy Lifestyle; Humans; Overweight; Pediatric Obesity; Quality of Life; Randomized Controlled Trials as Topic; Telemedicine; adolescent; Article; body mass; child; childhood obesity; controlled study; dietary intake; experience; family therapy; healthy lifestyle; human; outcome assessment; physical activity; quality of life; randomized controlled trial (topic); telehealth; thematic anal…	Article	Final	All Open Access; Gold Open Access; Green Open Access	Scopus	2-s2.0-85164674764
Thomas K.; Löf M.; Lundgren M.; Fagerström M.; Hesketh K.D.; Brown V.; Häbel H.; Delisle Nyström C.	Thomas, Kristin (57195614614); Löf, Marie (6701653315); Lundgren, Maria (59349393600); Fagerström, Maria (57194564754); Hesketh, Kylie D. (7003707468); Brown, Vicki (56844710700); Häbel, Henrike (55745107800); Delisle Nyström, Christine (57193572961)	57195614614; 6701653315; 59349393600; 57194564754; 7003707468; 56844710700; 55745107800; 57193572961	MINISTOP 3.0: Implementation of a mHealth obesity prevention program within Swedish child healthcare – study protocol for a cluster randomized controlled trial	2024	BMC Public Health	24	1	2594			2	10.1186/s12889-024-20137-0	https://www.scopus.com/inward/record.uri?eid=2-s2.0-85205335348&doi=10.1186%2Fs12889-024-20137-0&partnerID=40&md5=53aa5bf766d7313d64bd7075046db6ab	Background: Previously, we have reported on the efficacy and real-world effectiveness of a parent-oriented mobile health intervention (MINISTOP 1.0 and 2.0), which have shown improvements in pre-school children’s lifestyle behaviours. However, there is a need for implementation evidence. The overall aims of this study are to: (i) compare two different implementation strategies for MINISTOP 3.0 (B…	Cost-effectiveness; Effectiveness; Implementation; Lifestyle behaviours; Obesity prevention; Pre-school children	Child; Child Health Services; Child, Preschool; Cost-Benefit Analysis; Female; Health Promotion; Humans; Male; Pediatric Obesity; Program Evaluation; Sweden; Telemedicine; child; child health care; childhood obesity; controlled study; cost benefit analysis; female; health promotion; human; male; organization and management; preschool child; prevention and control; procedures; program evaluation; …	Article	Final	All Open Access; Gold Open Access; Green Open Access	Scopus	2-s2.0-85205335348
Killedar A.; Wen L.M.; Tan E.J.; Marshall S.; Taki S.; Buchanan L.; Rissel C.; Xu H.; Baur L.A.; Hayes A.	Killedar, Anagha (56734433700); Wen, Li Ming (35204328400); Tan, Eng Joo (57221527932); Marshall, Sarah (57217249958); Taki, Sarah (57117476100); Buchanan, Limin (57216389641); Rissel, Chris (55573824300); Xu, Huilan (55494010500); Baur, Louise A. (7005262888); Hayes, Alison (24490560100)	56734433700; 35204328400; 57221527932; 57217249958; 57117476100; 57216389641; 55573824300; 55494010500; 7005262888; 24490560100	Economic evaluation of the Communicating Healthy Beginnings Advice by Telephone trial for early childhood obesity prevention	2022	Obesity	30	11		2256	2264	6	10.1002/oby.23547	https://www.scopus.com/inward/record.uri?eid=2-s2.0-85139019901&doi=10.1002%2Foby.23547&partnerID=40&md5=b98fed7162745c225bdca6de1feca30d	Objective: This study aimed to conduct an economic evaluation of the Communicating Healthy Beginnings Advice by Telephone (CHAT) trial to prevent childhood obesity. Methods: Cost-effectiveness analyses were conducted for the telephone and short message service (SMS) delivery of Healthy Beginnings advice, compared with usual care, which included child health services unrelated to Healthy Beginning…		Australia; Child; Child, Preschool; Cost-Benefit Analysis; Female; House Calls; Humans; Pediatric Obesity; Telephone; adolescent; adult; Article; body mass; child; child health care; childhood obesity; Communicating Healthy Beginnings Advice by Telephone; controlled study; cost effectiveness analysis; cost utility analysis; economic evaluation; female; general practitioner; health care cost; heal…	Article	Final	All Open Access; Green Open Access; Hybrid Gold Open Access	Scopus	2-s2.0-85139019901
González O.D.-J.; Tugault-Lafleur C.N.; Buckler E.J.; Hamilton J.; Ho J.; Buchholz A.; Morrison K.M.; Ball G.D.C.; Mâsse L.C.	González, Olivia De-Jongh (57223212150); Tugault-Lafleur, Claire N. (57193160416); Buckler, E. Jean (57192252902); Hamilton, Jill (7403705022); Ho, Josephine (57209450291); Buchholz, Annick (7005228545); Morrison, Katherine M. (56803337800); Ball, Geoff D.C. (8575123100); Mâsse, Louise C. (35407303000)	57223212150; 57193160416; 57192252902; 7403705022; 57209450291; 7005228545; 56803337800; 8575123100; 35407303000	The Aim2Be mHealth Intervention for Children with Overweight or Obesity and Their Parents: Person-Centered Analyses to Uncover Digital Phenotypes	2022	Journal of Medical Internet Research	24	6	e35285			17	10.2196/35285	https://www.scopus.com/inward/record.uri?eid=2-s2.0-85133083961&doi=10.2196%2F35285&partnerID=40&md5=8c0f88dc6c7e2ef36a7dd063e7e2ded9	Background: Despite the growing number of mobile health (mHealth) interventions targeting childhood obesity, few studies have characterized user typologies derived from individuals’ patterns of interactions with specific app features (digital phenotypes). Objective: This study aims to identify digital phenotypes among 214 parent-child dyads who used the Aim2Be mHealth app as part of a randomized …	childhood obesity; digital phenotypes; latent class analysis; mHealth; mobile health	Child; Humans; Overweight; Parents; Pediatric Obesity; Phenotype; Telemedicine; sugar; adolescent; adult; Article; behavior change; beverage; body mass; caloric intake; child; child behavior; child parent relation; childhood obesity; controlled study; demographics; diet; digitalization; female; gamification; health status; highest income group; household; human; latent class analysis; lifestyle; …	Article	Final	All Open Access; Gold Open Access; Green Open Access	Scopus	2-s2.0-85133083961
Davis A.M.; Darden P.; Lancaster B.; Chang D.; Cushing C.C.; Janicke D.M.; Lim C.S.; Olalde M.; Bullard S.; Mcculloh R.; Perry D.; Pyles L.; Staiano A.E.; Serrano-Gonzalez M.; Davis D.W.; Jelalian E.	Davis, Ann M. (36008075300); Darden, Paul (6701720331); Lancaster, Brittany (57199329343); Chang, Di (57218772039); Cushing, Christopher C. (23093440000); Janicke, David M. (6701491431); Lim, Crystal S. (14040624900); Olalde, Megan (58316053800); Bullard, Sarah (59748804300); Mcculloh, Russell (52464231400); Perry, Danika (57193490053); Pyles, Lee (6701411915); Staiano, Amanda E. (37075850800); S…	36008075300; 6701720331; 57199329343; 57218772039; 23093440000; 6701491431; 14040624900; 58316053800; 59748804300; 52464231400; 57193490053; 6701411915; 37075850800; 35203909500; 35476426200; 6602985780	A family-based behavioral group obesity randomized control feasibility trial across a clinical trials network: a focus on contact hours	2025	Journal of Pediatric Psychology	50	3		280	288	3	10.1093/jpepsy/jsae110	https://www.scopus.com/inward/record.uri?eid=2-s2.0-105003236645&doi=10.1093%2Fjpepsy%2Fjsae110&partnerID=40&md5=74d390643c1a34113350e1de4e6de058	Objective: This ancillary study's purpose is to describe the relationship between dose of treatment and body mass index (BMI) outcomes in a tele-behavioral health program delivered in the IDeA States Pediatric Clinical Trials Network to children and their families living in rural communities. Methods: Participants randomized to the intervention were able to receive 26 contact hours (15 hr of grou…	health disparities and inequities; obesity and weight management; pilot/feasibility trial; randomized controlled trial; school-age children	Behavior Therapy; Body Mass Index; Caregivers; Child; COVID-19; Family Therapy; Feasibility Studies; Female; Humans; Male; Pediatric Obesity; Rural Population; Telemedicine; behavior therapy; body mass; caregiver; child; childhood obesity; controlled study; coronavirus disease 2019; education; family therapy; feasibility study; female; human; male; procedures; randomized controlled trial; rural p…	Article	Final	All Open Access; Green Open Access	Scopus	2-s2.0-105003236645
Karssen L.T.; Larsen J.K.; Burk W.J.; Kremers S.P.J.; Hermans R.C.J.; Ruiter E.L.M.; Vink J.M.; de Weerth C.	Karssen, Levie T. (57218174303); Larsen, Junilla K. (7402981086); Burk, William J. (24467396900); Kremers, Stef P. J. (6603882791); Hermans, Roel C. J. (24172635000); Ruiter, Emilie L. M. (56539914200); Vink, Jacqueline M. (57197940178); de Weerth, Carolina (6603208810)	57218174303; 7402981086; 24467396900; 6603882791; 24172635000; 56539914200; 57197940178; 6603208810	Process and effect evaluation of the app-based parenting program Samen Happie! on infant zBMI: A randomized controlled trial	2022	Frontiers in Public Health	10		1012431			4	10.3389/fpubh.2022.1012431	https://www.scopus.com/inward/record.uri?eid=2-s2.0-85145682194&doi=10.3389%2Ffpubh.2022.1012431&partnerID=40&md5=5618263d9c43dca14c16886a9a7c2d68	Background: Although energy balance-related parenting practices are regarded critical components in the prevention of childhood obesity, most programs targeting parenting practices with respect to a wide range of energy balance-related behaviors were not aimed at high-risk families with a lower socioeconomic position (SEP). Objective: The Samen Happie! app-based program aimed to stimulate healthy…	behavior change; childhood obesity; energy balance-related behavior; mHealth; parenting practices; preventive intervention; socioeconomic position (SEP)	Child; Child Development; Humans; Infant; Mobile Applications; Parenting; Parents; Pediatric Obesity; child; child development; child parent relation; childhood obesity; controlled study; human; infant; mobile application; randomized controlled trial	Article	Final	All Open Access; Gold Open Access; Green Open Access	Scopus	2-s2.0-85145682194
Ekambareshwar M.; Taki S.; Mihrshahi S.; Baur L.A.; Rissel C.; Wen L.M.	Ekambareshwar, Mahalakshmi (57203889841); Taki, Sarah (57117476100); Mihrshahi, Seema (6603538738); Baur, Louise A. (7005262888); Rissel, Chris (55573824300); Wen, Li Ming (35204328400)	57203889841; 57117476100; 6603538738; 7005262888; 55573824300; 35204328400	Participant experiences of an infant obesity prevention program delivered via telephone calls or text messages	2020	Healthcare (Switzerland)	8	1	60			12	10.3390/healthcare8010060	https://www.scopus.com/inward/record.uri?eid=2-s2.0-85098970074&doi=10.3390%2Fhealthcare8010060&partnerID=40&md5=2f983e4e0c65d13cb92412c472b6fe6f	A 3-arm randomised controlled trial implemented in 2017, recruited participants from four Local Health Districts (LHDs) in New South Wales (NSW) to test an early obesity prevention program delivered via telephone calls (telephone) or text messages (SMS). This sub-study explored participants’ experience and satisfaction with the program. A multimethod design was used. Quantitative satisfaction que…	Childhood obesity; Infant obesity prevention; MHealth; Mobile telephone calls; Mother; Perception; Process evaluation; Satisfaction; SMS; Text messages		Article	Final	All Open Access; Gold Open Access; Green Open Access	Scopus	2-s2.0-85098970074
Wu C.-T.; Ng J.-C.; Cheng Y.-T.; Chang L.-Y.; Kang E.Y.; Chiu H.-H.; Cheng C.-F.	Wu, Cheng-Tai (60228143100); Ng, Jue-Chuan (60227954800); Cheng, Yu-Tai (60228235900); Chang, Ling-Yin (56763196800); Kang, Enoch Y. (58166083400); Chiu, Hsin-Hui (55550355200); Cheng, Ching-Feng (7404797387)	60228143100; 60227954800; 60228235900; 56763196800; 58166083400; 55550355200; 7404797387	The Effects of Teleinterventions on Pediatric Weight Control: Systematic Review and Meta-Analysis of Randomized Controlled Trials	2025	Journal of Medical Internet Research	27		e68688			0	10.2196/68688	https://www.scopus.com/inward/record.uri?eid=2-s2.0-105024103957&doi=10.2196%2F68688&partnerID=40&md5=8fa57a8eed4139e9775909356128f997	Background: Childhood overweight or obesity has become one of the world’s most concerning health problems. Teleinterventions that deliver health information and behavioral strategies through telephone calls, websites, apps, newsletters, or emails can help manage children’s weight-related conditions. Objective: This study aimed to systematically evaluate the effects of teleinterventions versus non…	body weight; children; nonpharmacological treatment; obese; PRISMA; teleintervention	Body Mass Index; Child; Humans; Overweight; Pediatric Obesity; Randomized Controlled Trials as Topic; Telemedicine; adolescent; anthropometry; Article; body fat; body mass; body weight control; child; childhood obesity; Cochrane Library; Embase; family; female; follow up; GRADE approach; human; lipid analysis; male; Medline; meta analysis; Preferred Reporting Items for Systematic Reviews and Meta…	Article	Final	All Open Access; Gold Open Access; Green Open Access	Scopus	2-s2.0-105024103957
Bailey-Davis L.; Moore A.M.; Poulsen M.N.; Dzewaltowski D.A.; Cummings S.; DeCriscio L.R.; Hosterman J.F.; Huston D.; Kirchner H.L.; Lutcher S.; McCabe C.; Welk G.J.; Savage J.S.	Bailey-Davis, Lisa (8688886700); Moore, Amy M. (57200947181); Poulsen, Melissa N. (7005706899); Dzewaltowski, David A. (34771046500); Cummings, Stacey (58028934800); DeCriscio, Laina R. (58028784500); Hosterman, Jennifer Franceschelli (57203778859); Huston, Daniel (58028885500); Kirchner, H. Lester (57204236750); Lutcher, Shawnee (57203786576); McCabe, Carolyn (57194616347); Welk, Gregory J. (670…	8688886700; 57200947181; 7005706899; 34771046500; 58028934800; 58028784500; 57203778859; 58028885500; 57204236750; 57203786576; 57194616347; 6701745658; 16025488600	Comparing enhancements to well-child visits in the prevention of obesity: ENCIRCLE cluster-randomized controlled trial	2022	BMC Public Health	22	1	2429			5	10.1186/s12889-022-14827-w	https://www.scopus.com/inward/record.uri?eid=2-s2.0-85144638295&doi=10.1186%2Fs12889-022-14827-w&partnerID=40&md5=0c337b6f2bf146d4bf2682efdf1ff014	Background: Obesity disproportionally impacts rural, lower-income children in the United States. Primary care providers are well-positioned to engage parents in early obesity prevention, yet there is a lack of evidence regarding the most effective care delivery models. The ENCIRCLE study, a pragmatic cluster-randomized controlled trial, will respond to this gap by testing the comparative effectiv…	Obesity; Patient centered outcome; Preschool-age; Primary care; Rural; low-income	Body Mass Index; Child; Child, Preschool; Health Behavior; Humans; Overweight; Parents; Pediatric Obesity; body mass; child; child parent relation; childhood obesity; controlled study; health behavior; human; obesity; preschool child; psychology; randomized controlled trial	Article	Final	All Open Access; Gold Open Access; Green Open Access	Scopus	2-s2.0-85144638295
Armstrong S.C.; Neshteruk C.D.; Li J.S.; Kraus W.E.; Shah S.; Story M.; Zucker N.; Jones J.; Perrin E.M.; Zizzi A.R.; Burrows J.; Wagner B.E.; Windom M.; Truong T.; Hong H.; Skinner A.C.	Armstrong, Sarah C. (8907994300); Neshteruk, Cody D. (57190444243); Li, Jennifer S. (35318086600); Kraus, William E. (7103319252); Shah, Svati (55460965000); Story, Mary (7102727128); Zucker, Nancy (8367933200); Jones, Jason (57200178776); Perrin, Eliana M. (7102308294); Zizzi, Alexandra R. (57217501287); Burrows, Joshua (59667858700); Wagner, Brooke E. (57222590451); Windom, McAllister (57217501…	8907994300; 57190444243; 35318086600; 7103319252; 55460965000; 7102727128; 8367933200; 57200178776; 7102308294; 57217501287; 59667858700; 57222590451; 57217501514; 57194389124; 55783150200; 7101710229	Using Parks and Recreation Providers to Enhance Obesity Treatment: A Randomized Controlled Trial	2025	Pediatrics	155	3	e2024068427			3	10.1542/peds.2024-068427	https://www.scopus.com/inward/record.uri?eid=2-s2.0-85219668770&doi=10.1542%2Fpeds.2024-068427&partnerID=40&md5=7bb4dc3c1d3eac3e6f5c18d7047dc8c9	OBJECTIVE: Intensive health behavior and lifestyle treatment (IHBLT) is recommended for children aged 6–18 years with obesity. The objective was to evaluate the effectiveness of Fit Together, a health care and parks and recreation partnership to deliver IHBLT. METHODS: A randomized controlled trial was conducted from 2018 to 2021. Youths (aged 5–17 years) with obesity were recruited from primary …		adolescent; Article; body composition; body mass; cardiorespiratory fitness; child; childhood obesity intervention; clinical outcome; clinical practice; controlled study; coronavirus disease 2019; health outcome; healthy lifestyle; heart rate; human; human experiment; obesity; obesity management; outcome assessment; physical activity; primary medical care; randomized controlled trial; recreationa…	Article	Final	All Open Access; Bronze Open Access	Scopus	2-s2.0-85219668770
Stasinaki A.; Büchter D.; Shih C.-H.I.; Heldt K.; Güsewell S.; Brogle B.; Farpour-Lambert N.; Kowatsch T.; l’Allemand D.	Stasinaki, A. (57226127133); Büchter, D. (56319816900); Shih, C.-H.I. (57218604272); Heldt, K. (57194510168); Güsewell, S. (6603938145); Brogle, B. (56318519000); Farpour-Lambert, N. (6507195841); Kowatsch, T. (24831578800); l’Allemand, D. (57194512480)	57226127133; 56319816900; 57218604272; 57194510168; 6603938145; 56318519000; 6507195841; 24831578800; 57194512480	Effects of a novel mobile health intervention compared to a multi-component behaviour changing program on body mass index, physical capacities and stress parameters in adolescents with obesity: a randomized controlled trial	2021	BMC Pediatrics	21	1	308			41	10.1186/s12887-021-02781-2	https://www.scopus.com/inward/record.uri?eid=2-s2.0-85110513346&doi=10.1186%2Fs12887-021-02781-2&partnerID=40&md5=08edbcae24484e8e3a670bb62142a623	Background: Less than 2% of overweight children and adolescents in Switzerland can participate in multi-component behaviour changing interventions (BCI), due to costs and lack of time. Stress often hinders positive health outcomes in youth with obesity. Digital health interventions, with fewer on-site visits, promise health care access in remote regions; however, evidence for their effectiveness …	Adolescents; Biofeedback; Conversational agent; Digital health interventions; Fitness; Obesity; Stress	Adolescent; Body Mass Index; Child; Humans; Overweight; Pediatric Obesity; Switzerland; Telemedicine; abdominal circumference; adolescent; adolescent obesity; adult; Article; balance test; behavior change; behaviour changing intervention; bioelectrical impedance analysis; biofeedback; body composition; body mass; cardiovascular parameters; child; chronic stress; digital health intervention; exerc…	Article	Final	All Open Access; Gold Open Access; Green Open Access	Scopus	2-s2.0-85110513346
Liu Z.; Gao P.; Gao A.-Y.; Lin Y.; Feng X.-X.; Zhang F.; Xu L.-Q.; Niu W.-Y.; Fang H.; Zhou S.; Li W.-H.; Yuan J.-H.; Xu C.-X.; Wu N.; Li H.-J.; Wen L.-M.; Patton G.C.; Wang H.-J.; Wu Y.-F.	Liu, Zheng (57195539930); Gao, Pei (56587333000); Gao, Ai-Yu (57215319537); Lin, Yi (57211554877); Feng, Xiang-Xian (24491806300); Zhang, Fang (57211561381); Xu, Li-Qun (57192435067); Niu, Wen-Yi (36083083300); Fang, Hai (34770380300); Zhou, Shuang (56939514200); Li, Wen-Hao (57203801818); Yuan, Jian-Hui (55801312300); Xu, Chun-Xia (57328409300); Wu, Na (57210832529); Li, Hui-Juan (57196360592); …	57195539930; 56587333000; 57215319537; 57211554877; 24491806300; 57211561381; 57192435067; 36083083300; 34770380300; 56939514200; 57203801818; 55801312300; 57328409300; 57210832529; 57196360592; 35204328400; 7102184358; 57221641126; 8578301200	Effectiveness of a Multifaceted Intervention for Prevention of Obesity in Primary School Children in China: A Cluster Randomized Clinical Trial	2022	JAMA Pediatrics	176	1				92	10.1001/jamapediatrics.2021.4375	https://www.scopus.com/inward/record.uri?eid=2-s2.0-85118802881&doi=10.1001%2Fjamapediatrics.2021.4375&partnerID=40&md5=cb4e159aaa598c02cac1efd4c055df13	Importance: A rapid nutritional transition has caused greater childhood obesity prevalence in many countries, but the repertoire of effective preventive interventions remains limited. Objective: To determine the effectiveness of a novel multifaceted intervention for obesity prevention in primary school children. Design, Setting, and Participants: A cluster randomized clinical trial was conducted …		Adolescent; Body Mass Index; Child; China; Cluster Analysis; Exercise; Female; Humans; Male; Pediatric Obesity; School Health Services; Article; blood pressure; body height; body mass; body weight; caregiver; child; child behavior; childhood obesity; China; clinical article; controlled study; diastolic blood pressure; educational status; female; fitness; follow up; health education; health promot…	Article	Final	All Open Access; Green Open Access	Scopus	2-s2.0-85118802881
Metzendorf M.-I.; Wieland L.S.; Richter B.	Metzendorf, Maria-Inti (55940498000); Wieland, L Susan (6603283344); Richter, Bernd (8227594900)	55940498000; 6603283344; 8227594900	Mobile health (m-health) smartphone interventions for adolescents and adults with overweight or obesity	2024	Cochrane Database of Systematic Reviews	2024	2	CD013591			29	10.1002/14651858.CD013591.pub2	https://www.scopus.com/inward/record.uri?eid=2-s2.0-85185720977&doi=10.1002%2F14651858.CD013591.pub2&partnerID=40&md5=ea1e7696cacb43e5f3f564e16708d7f1	Background: Obesity is considered to be a risk factor for various diseases, and its incidence has tripled worldwide since 1975. In addition to potentially being at risk for adverse health outcomes, people with overweight or obesity are often stigmatised. Behaviour change interventions are increasingly delivered as mobile health (m-health) interventions, using smartphone apps and wearables. They a…		Adolescent; Adult; Humans; Obesity; Overweight; Quality of Life; Smartphone; Telemedicine; Weight Loss; insulin pump; monounsaturated fatty acid; accelerometry; adolescent; adult; anthropometric parameters; Article; artificial intelligence; bariatric surgery; behavior change; body mass; body weight; body weight change; body weight loss; caloric intake; cardiometabolic risk; cardiorespiratory fitn…	Article	Final	All Open Access; Green Open Access	Scopus	2-s2.0-85185720977
Chai L.K.; Collins C.E.; May C.; Ashman A.; Holder C.; Brown L.J.; Burrows T.L.	Chai, Li Kheng (58489317800); Collins, Clare E (7401739855); May, Chris (57195257855); Ashman, Amy (56417509300); Holder, Carl (57205562177); Brown, Leanne J (55316357100); Burrows, Tracy L (24450212900)	58489317800; 7401739855; 57195257855; 56417509300; 57205562177; 55316357100; 24450212900	Feasibility and efficacy of a web-based family telehealth nutrition intervention to improve child weight status and dietary intake: A pilot randomised controlled trial	2021	Journal of Telemedicine and Telecare	27	3		146	158	32	10.1177/1357633X19865855	https://www.scopus.com/inward/record.uri?eid=2-s2.0-85070285439&doi=10.1177%2F1357633X19865855&partnerID=40&md5=986b40599ba510c6d245aca7767ba565	Introduction: Innovative eHealth solutions that improve access to child weight management interventions are crucial to address the rising prevalence of childhood obesity globally. The study aimed to evaluate the feasibility and preliminary efficacy of a 12-week online telehealth nutrition intervention to improve child weight and dietary outcomes, and the impact of additional text messages (SMS) t…	efficacy; eHealth, telehealth; nutrition; randomised controlled trial	Child; Child, Preschool; Eating; Feasibility Studies; Humans; Internet; Pilot Projects; Telemedicine; child; controlled study; eating; feasibility study; human; Internet; pilot study; preschool child; randomized controlled trial; telemedicine	Article	Final		Scopus	2-s2.0-85070285439
Memarian S.; Moradi A.; Hasani J.; Mullan B.	Memarian, Sepideh (57189035015); Moradi, Alireza (6701734813); Hasani, Jafar (55499349200); Mullan, Barbara (24344595500)	57189035015; 6701734813; 55499349200; 24344595500	Can sweet food-specific inhibitory control training via a mobile application improve eating behavior in children with obesity?	2022	British Journal of Health Psychology	27	3		645	665	13	10.1111/bjhp.12566	https://www.scopus.com/inward/record.uri?eid=2-s2.0-85117501848&doi=10.1111%2Fbjhp.12566&partnerID=40&md5=4036d3d11c4840b326442b06bbc8c024	Objectives: Consumption of excess sugar, a common energy-dense nutrient-poor food, is a risk factor for obesity in school-aged children. Food-specific inhibition training, where responses to palatable food stimuli, such as sweet foods, are consistently and repeatedly inhibited, reduces sweet food intake in adults. However, no studies have yet examined the effectiveness of inhibitory control train…	childhood obesity; cognitive training; eating behavior; inhibitory control training; sugar craving; sweet food intake	Adult; Child; Feeding Behavior; Food Preferences; Humans; Mobile Applications; Obesity; Single-Blind Method; Sugars; Weight Loss; carbohydrate; adult; body weight loss; child; controlled study; feeding behavior; food preference; human; mobile application; obesity; randomized controlled trial; single blind procedure	Article	Final		Scopus	2-s2.0-85117501848
Perego P.; Rashid R.; Gluud C.; Jakobsen J.C.; Andreoni G.; Lissau I.	Perego, Paolo (56819215600); Rashid, Rajeeb (16246109300); Gluud, Christian (57218494418); Jakobsen, Janus C (37101731900); Andreoni, Giuseppe (7006482152); Lissau, Inge (6603517479)	56819215600; 16246109300; 57218494418; 37101731900; 7006482152; 6603517479	Comparison of different mobile health applications for intervention in children and adolescent with overweight: A protocol for systematic review with meta-analysis and trial sequential analysis	2020	BMJ Open	10	12	32570			0	10.1136/bmjopen-2019-032570	https://www.scopus.com/inward/record.uri?eid=2-s2.0-85097514531&doi=10.1136%2Fbmjopen-2019-032570&partnerID=40&md5=1192bb9a05a506f5be4c1477b0199aa3	Introduction Overweight in children is increasing worldwide. Innovative smartphone health applications (mHealth apps) have either sought to deliver single or multi-component interventions for the management of overweight in children. However, the clinical effects of these apps are poorly explored. The objective of the review will be to compare the benefits and harms of different categories of mHe…	information technology; paediatric endocrinology; paediatrics; preventive medicine; public health	Adolescent; Child; Humans; Meta-Analysis as Topic; Mobile Applications; Overweight; Quality of Life; Systematic Reviews as Topic; Telemedicine; adolescent; adult; anxiety disorder; Article; body mass; child; childhood obesity; data base; data extraction; depression; human; meta analysis; quality of life; randomized controlled trial (topic); self concept; sensitivity analysis; sequential analysis;…	Article	Final	All Open Access; Gold Open Access; Green Open Access	Scopus	2-s2.0-85097514531
McMullan M.; Millar R.; Woodside J.V.	McMullan, Megan (57204894174); Millar, Rachel (57216889567); Woodside, Jayne V. (7006483718)	57204894174; 57216889567; 7006483718	A systematic review to assess the effectiveness of technology-based interventions to address obesity in children	2020	BMC Pediatrics	20	1	242			20	10.1186/s12887-020-02081-1	https://www.scopus.com/inward/record.uri?eid=2-s2.0-85085158024&doi=10.1186%2Fs12887-020-02081-1&partnerID=40&md5=3bf2cabf79e844a4c1cd1c624cffba09	Background: Childhood obesity is associated with a multitude of co-morbidities, including hypertension, hyperlipidaemia, cardiovascular disease and type 2 diabetes. Childhood obesity can also affect a young person's social, emotional and mental health if they encounter negative prejudice and social marginalisation. Given the prevalence of overweight and obese children globally, it is imperative t…	Active video game; Children; Exer-gaming; Internet; Intervention; Obesity; Technology; Web-based	Adolescent; Body Weight; Child; Diabetes Mellitus, Type 2; Humans; Overweight; Pediatric Obesity; Technology; Article; body mass; body weight; body weight loss; cardiovascular risk; child; childhood obesity; clinical effectiveness; clinical evaluation; ethnicity; evidence based medicine; follow up; human; Internet; long term care; outcome assessment; systematic review; technology; video game; ado…	Article	Final	All Open Access; Gold Open Access; Green Open Access	Scopus	2-s2.0-85085158024
